# Supplementary material for: Three near-complete genome assemblies reveal substantial centromere dynamics from diploid to tetraploid in Brachypodium genus
Source: Genome Biol. 2024 Mar 4;25:63. doi: 10.1186/s13059-024-03206-w (PMC10910784; doi:10.1186/s13059-024-03206-w)
Supplement: Supplementary file 2 — Additional file 2. This file contains Tables S1-S17. [file 13059_2024_3206_MOESM2_ESM.xlsx]

## Sheet: Table S1
Table S1. Statistics of HiFi sequencing reads used for genome assemblies in Brachypodium genus.
Sample	HiFi reads	HiFi base (bp)	HiFi N50 (kb)	Coverage (X)
IBd483	2440427	39598087295	16203	~ 74
Bd21	1227348	19672767562	16035	~ 71
Bst99	1210418	19366513339	16006	~ 74

## Sheet: Table S2
Table S2. Statistics of Hi-C sequencing reads used for genome assemblies in Brachypodium genus.
Sample	Clean Reads	Clean Base (bp)	Read Length (bp)	Coverage (X)
IBd483	240525081	72157524300	PE150	~ 135
Bst99	120832835	36249850500	PE150	~ 140

## Sheet: Table S3
Table S3. Statistics of the gaps (*) information in the genome assemblies of Brachypodium genus.
Genome	Chromsome	Start (bp)	End (bp)
IBd483-CEN	BhD1	29990017	29990517
	BhD1	75297325	75297825
	BhD3	18728659	18729159
	BhD3	26465930	26466430
	BhD3	26515953	26516453
	BhS5	5856150	5856650
	BhS6	17317641	17318141
	BhS10	151304	151804
Bd21-CEN	Chr4	4314264	4314764
	Chr5	28542438	28542938
Bst99-CEN	Chr05	5918842	5919342
	Chr06	16927164	16927664
	Chr10	83788	84288
* 500 Ns indicate a gap. Red indicate that the gaps were located near or within centromeres.

## Sheet: Table S4
Table S4. Statistics of the telomere repeats information in the three genome assemblies of Brachypodium genus.
Genome	Chromosome	Start (bp)	End (bp)	Telomere Repeat
Bd21-CEN	Chr1	7	3458	(ACCCTAA)n
	Chr1	75685987	75690836	(TTTAGGG)n
	Chr2	4	5563	(AACCCTA)n
	Chr2	60344321	60349880	(TAGGGTT)n
	Chr3	9	1756	(AACCCTA)n
	Chr3	60356942	60360604	(TTTAGGG)n
	Chr5	28538099	28542437	(TAGGGTT)n
Bst99-CEN	Chr01	1	12521	(AAACCCT)n
	Chr01	32144242	32153955	(TAGGGTT)n
	Chr02	1	9763	(ACCCTAA)n
	Chr02	31074338	31085739	(TTAGGGT)n
	Chr03	1	921	(AACCCTA)n
	Chr03	27962789	27968513	(AGGGTTT)n
	Chr04	1	10114	(CCCTAAA)n
	Chr04	27733409	27736598	(GGTTTAG)n
	Chr05	1	3478	(CCCTAAA)n
	Chr05	26103498	26108307	(GGTTTAG)n
	Chr06	25104288	25115913	(GTTTAGG)n
	Chr07	1	5903	(AAACCCT)n
	Chr07	22919892	22922459	(TTTAGGG)n
	Chr08	1	25778	(ACCCTAA)n
	Chr08	22713248	22716060	(TAGGGTT)n
	Chr09	1	5340	(AAACCCT)n
	Chr09	22209810	22222766	(GGGTTTA)n
	Chr10	1	16003	(AAACCCT)n
	Chr10	20897821	20904866	(GTTTAGG)n
IBd483-CEN	BhD1	1	2237	(TAAACCC)n
	BhD1	75383453	75389492	(TTTAGGG)n
	BhD2	1	12073	(AAACCCT)n
	BhD2	61239798	61247657	(GGGTTTA)n
	BhD3	1	3316	(CCCTAAA)n
	BhD3	61164804	61169999	(TTAGGGT)n
	BhD4	51433719	51438874	(AGGGTTT)n
	BhD5	29681392	29691028	(TTTAGGG)n
	BhS1	1	10330	(AAACCCT)n
	BhS1	32247512	32250776	(TAGGGTT)n
	BhS2	1	7306	(ACCCTAA)n
	BhS2	29366097	29380411	(TTAGGGT)n
	BhS3	10	1268	(AAACCCT)n
	BhS3	28069574	28082655	(AGGGTTT)n
	BhS4	132	10777	(CCTAAAC)n
	BhS4	27238787	27250307	(GGTTTAG)n
	BhS5	13	16070	(AAACCCT)n
	BhS5	24994180	24998032	(TTTAGGG)n
	BhS6	1	5888	(CCTAAAC)n
	BhS6	25779812	25786024	(AGGGTTT)n
	BhS7	1	2086	(AACCCTA)n
	BhS7	22825870	22835976	(TTTAGGG)n
	BhS8	1	10340	(CCCTAAA)n
	BhS8	22189210	22201197	(TAGGGTT)n
	BhS9	1	4063	(TAAACCC)n
	BhS9	22504815	22514701	(AGGGTTT)n
	BhS10	20851807	20862597	(TTTAGGG)n

## Sheet: Table S5
Table S5. Statistics of transposable elements in the three genomes of Brachypodium genus.
Type	IBd483-CEN			Bd21-CEN			Bst99-CEN
	Number	Length (bp)	Proportion (%)	Number	Length (bp)	Proportion (%)	Number	Length (bp)	Proportion (%)
ClassI	84018	103384228	19.3206	59686	58026176	21.1195	35967	40409310	15.6059
LTR/copia	25046	27597551	5.15746	11214	11917844	4.33769	12927	13836179	5.34348
LTR/Gypsy	49685	70914859	13.2526	44145	43185013	15.7179	18186	23367978	9.02463
LTR/Unknow	8447	4357625	0.814358	3811	2537268	0.923479	4547	3014930	1.16436
SINE	74	22013	0.00411381	48	15026	0.00546895	49	15315	0.0059146
LINE	766	492180	0.0919791	468	371025	0.13504	258	174908	0.0675489
ClassII	446370	182309992	34.0703	184242	74202382	27.0071	184991	81617919	31.5206
Helitron	196849	80541584	15.0517	77240	34120891	12.4188	80456	31110266	12.0147
CACTA	22676	9606265	1.79523	10618	6380104	2.32214	8902	3367892	1.30067
Mutator	35441	12119849	2.26497	15571	5565076	2.0255	14752	4896688	1.89108
PIF_Harbinger	16581	5769651	1.07824	7004	2704928	0.984502	7601	2497285	0.964443
Tcl_Mariner	137268	35882922	6.70584	57391	15396103	5.60366	59335	14676222	5.66791
hAT	10424	2616390	0.488954	5059	1225333	0.445979	3549	934099	0.360746
Repeat	27131	35773331	6.68536	11359	8809947	3.20652	10396	24135467	9.32103
Total	530388	285694220	53.3908	243928	132228558	48.1267	220958	122027229	47.1265

## Sheet: Table S6
Table S6. Statistics of mapping information for Brachypodium samples used in this study.
Sample	CENH3		Chromosome number	Origin
	Total	Unique mapped
IBd163	39817059	29,818,322 (74.89%)	2n=4X=30	Israel
IBd483	44162125	22,468,650 (50.88%)	2n=4X=30	Israel
Adi-3	31078309	23,303,368 (74.98%)	2n=2X=10	Turkey
Bd21	24626272	21,240,707 (86.25%)	2n=2X=10	Iraq
Bst92	23145091	17,872,107 (77.22%)	2n=2X=20	Israel
Bst99	31975662	23,330,779 (72.96%)	2n=2X=20	Israel

## Sheet: Table S7
Table S7. Statistics of centromere regions and satellite repeat positions in Brachypodium genomes used in this study.
Genome	Chromosome	Type of region	Start location (Kb)	End location (Kb)	Length (Kb)	Satellite Copy Number	Satellite Positin
IBd483-CEN	BhD1	CENH3	37850	38900	1050
		CentBd	37909	38787	878	2704	CEN
			37453	37468	15	49	Non_CEN
	BhD2	CENH3	29400	30700	1300
		CentBd	29473	30617	1144	4707	CEN
	BhD3	CENH3	25900	26800	900
		CentBd	25955	26764	809	4158	CEN
	BhD4	CENH3	20750	21800	1050
		CentBd	20782	21751	969	3974	CEN
			26350	26365	15	62	Non_CEN
	BhD5	CENH3	8840	9390	550
		CentBd	8860	9346	486	2015	CEN
			7371	7645	274	85	Non_CEN
	BhS1	CENH3	17100	18700	1600
		CentBs	17130	18660	1530	8842	CEN
			16609	16620	11	30	Non_CEN
			19987	20104	117	133	Non_CEN
	BhS2	CENH3	15760	16560	800
		CentBs	15790	16534	744	4329	CEN
			14969	14982	13	54	Non_CEN
	BhS3	CENH3	12100	14050	1950
		CentBs	12122	14032	1910	11030	CEN
			10190	10381	191	314	Non_CEN
			14966	14988	22	44	Non_CEN
			10687	10696	9	5	Non_CEN
	BhS4	CENH3	14800	17100	2300
		CentBs	14889	17076	2187	8604	CEN
	BhS5	CENH3	8500	10000	1500
		CentBs	8590	9932	1342	7136	CEN
			6959	7091	132	758	Non_CEN
	BhS6	CENH3	13600	16000	2400
		CentBs	13646	15983	2337	13309	CEN
			10868	10918	50	89	Non_CEN
			11215	11274	59	230	Non_CEN
			16311	16324	13	67	Non_CEN
			17180	17277	97	123	Non_CEN
	BhS7	CENH3	9450	10900	1450
		CentBs	9484	10880	1396	7170	CEN
			11909	11954	45	33	Non_CEN
	BhS8	CENH3	11400	12610	1210
		CentBs	11448	12609	1161	6369	CEN
	BhS9	CENH3	5750	7150	1400
		CentBs	5776	7133	1357	7933	CEN
			5342	5352	10	63	Non_CEN
			5384	5391	7	35	Non_CEN
	BhS10	CENH3	8300	10050	1750
		CentBs	8345	10038	1693	10116	CEN
			11237	11253	16	69	Non_CEN
Bd21-CEN	Chr1	CENH3	37550	38800	1250
		CentBd	37588	38784	1196	2830	CEN
			37048	37059	11	40	Non_CEN
	Chr2	CENH3	29150	30180	1030
		CentBd	29187	30072	885	3538	CEN
	Chr3	CENH3	25200	26136	936
		CentBd	25282	26074	792	3867	CEN
			11187	11206	19	23	Non_CEN
	Chr4	CENH3	20730	21470	740
		CentBd	20825	21462	637	3030	CEN
			25611	25633	22	103	Non_CEN
	Chr5	CENH3	7440	8290	850
		CentBd	7500	7678	178	527	CEN
			7184	7207	23	8	Non_CEN
Bst99-CEN	Chr01	CENH3	17030	18630	1600
		CentBd	17101	18589	1488	8801	CEN
			19917	20033	116	134	Non_CEN
			16580	16590	10	30	Non_CEN
	Chr02	CENH3	16100	18400	2300
		CentBs	16104	18302	2198	13373	CEN
			15370	15383	13	51	Non_CEN
	Chr03	CENH3	12100	13850	1750
		CentBs	12112	13801	1689	9821	CEN
			10647	10839	192	345	Non_CEN
			14741	14762	21	44	Non_CEN
	Chr04	CENH3	15100	17100	2000
		CentBs	15126	17043	1917	11666	CEN
	Chr05	CENH3	8550	11050	2500
		CentBs	8588	11042	2454	13584	CEN
			7008	7187	179	764	Non_CEN
	Chr06	CENH3	13650	15700	2050
		CentBs	13693	15672	1979	11657	CEN
			10964	11017	53	111	Non_CEN
			11315	11367	52	241	Non_CEN
			15989	15998	9	48	Non_CEN
			16822	16866	44	46	Non_CEN
	Chr07	CENH3	9415	10865	1450
		CentBs	9440	10858	1418	7619	CEN
			11901	11945	44	33	Non_CEN
	Chr08	CENH3	11750	13200	1450
		CentBs	11753	13188	1435	7819	CEN
	Chr09	CENH3	5430	6930	1500
		CentBs	5446	6882	1436	8753	CEN
			5107	5144	37	41	Non_CEN
	Chr10	CENH3	8500	9900	1400
		CentBs	8549	9858	1309	7797	CEN
			11088	11100	12	41	Non_CEN

## Sheet: Table S8
Table S8. Putative centromere repeat clusters identified in different Brachypodium lines.
Cluster	Genome partition (%)	ChIP:Input Ration	Monomer (bp)	Repeat Type
Adi-3_CL1	0.72	7.1291	156	Satellite
Adi-3_CL2	0.6	6.0761	890	Ty3/Gypsy, CR clade
Bd21_CL2	0.53	4.7157	156	Satellite
Bst92_CL3	5.4	5.7137	157	Satellite
Bst99_CL1	3.8	3.2573	157	Satellite
IBd163_CL8	0.63	2.6477	157	Satellite
IBd483_CL1	1.6	6.0353	157	Satellite
IBd483_CL12	0.76	6.0088	156	Satellite

## Sheet: Table S9
Table S9. Statistics of satellite repeat positions in IBd483-CEN genome.
Chromosome	Start (bp)	End (bp)	Strand	Length (bp)	Identity (%)	CENH3	Input	Log2(CENH3/Input)
BhD1	23305762	23305916	-	155	77.3	23	64	0.827129
BhD1	23305917	23306073	-	157	78.2	20	61	0.70273
BhD1	23306074	23306229	-	156	81.9	18	49	0.825915
BhD1	23306230	23306386	-	157	78.8	17	45	0.850687
BhD1	23306387	23306545	-	159	80.8	24	55	1.06501
BhD1	23306546	23306702	-	157	82.7	27	43	1.50588
BhD1	23306704	23306846	-	143	84.5	22	46	1.15877
BhD1	23306847	23306997	-	151	72.8	22	63	0.787932
BhD1	23306942	23307100	-	159	78.9	30	61	1.23829
BhD1	23307101	23307258	-	158	76.9	30	57	1.31959
BhD1	23307259	23307416	-	158	82.1	26	42	1.48216
BhD1	23307417	23307570	-	154	81	21	58	0.826706
BhD1	23464292	23464436	-	145	77.5	8	67	-0.529646
BhD1	24986868	24987015	-	148	91.9	13	42	0.592579
BhD1	24987008	24987163	-	156	90.4	19	43	1.04484
BhD1	24987165	24987319	-	155	90.3	19	41	1.09828
BhD1	24987320	24987475	-	156	92.3	12	54	0.205203
BhD1	24987476	24987631	-	156	94.2	17	67	0.379795
BhD1	24987632	24987785	-	154	92.2	21	57	0.847464
BhD1	24987788	24987941	-	154	92.9	16	55	0.540512
BhD1	24987942	24988097	-	156	93.6	13	62	0.138012
BhD1	24988099	24988253	-	155	90.3	16	56	0.519139
BhD1	24988254	24988409	-	156	89.1	15	67	0.221505
BhD1	24988411	24988529	-	119	89.9	16	53	0.584234
BhD1	24988530	24988685	-	156	92.9	14	63	0.210295
BhD1	24988687	24988841	-	155	89	16	53	0.584234
BhD1	24988842	24988997	-	156	91.7	22	52	1.01675
BhD1	24988999	24989152	-	154	87	16	60	0.436676
BhD1	24989153	24989311	-	159	91.6	17	70	0.326023
BhD1	24989312	24989466	-	155	91.6	18	61	0.566826
BhD1	24989468	24989621	-	154	90.9	21	44	1.14864
BhD1	24989622	24989767	-	146	94.5	16	41	0.878682
BhD1	24989768	24989923	-	156	91.7	9	49	-0.0222611
BhD1	24989924	24990079	-	156	94.2	10	50	0.0771695
BhD1	24990081	24990234	-	154	89.6	9	59	-0.241272
BhD1	24990235	24990390	-	156	91	13	62	0.138012
BhD1	24990392	24990544	-	153	90.2	11	54	0.10021
BhD1	24990547	24990700	-	154	86.4	6	47	-0.421772
BhD1	37453427	37453570	+	144	91.7	13	53	0.325098
BhD1	37453572	37453727	+	156	92.9	13	51	0.370186
BhD1	37453737	37453884	+	148	89.2	18	31	1.33039
BhD1	37453885	37454040	+	156	92.9	27	40	1.5868
BhD1	37454041	37454194	+	154	87.7	19	49	0.895466
BhD1	37454201	37454351	+	151	90.1	15	74	0.0990211
BhD1	37454352	37454504	+	153	94.1	25	68	0.863114
BhD1	37454505	37454660	+	156	93.6	27	52	1.28724
BhD1	37454670	37454816	+	147	89.1	16	44	0.799248
BhD1	37454817	37454972	+	156	92.9	14	36	0.854154
BhD1	37454973	37455128	+	156	92.3	13	42	0.592579
BhD1	37455130	37455285	+	156	92.9	18	57	0.648127
BhD1	37455295	37455442	+	148	87.8	23	57	0.966532
BhD1	37455452	37455598	+	147	89.1	11	58	0.0153206
BhD1	37455601	37455754	+	154	90.3	17	51	0.706297
BhD1	37455755	37455910	+	156	89.7	19	57	0.717678
BhD1	37455917	37456067	+	151	91.4	20	49	0.961818
BhD1	37456077	37456223	+	147	85.7	16	48	0.699711
BhD1	37456225	37456379	+	155	94.2	22	51	1.03947
BhD1	37456389	37456535	+	147	90.5	18	41	1.02873
BhD1	37456537	37456668	+	132	90.9	16	28	1.28468
BhD1	37456668	37456814	+	147	89.8	17	30	1.29126
BhD1	37456816	37456956	+	141	89.4	21	57	0.847464
BhD1	37456966	37457110	+	145	89.7	20	52	0.892555
BhD1	37457113	37457267	+	155	91.6	16	60	0.436676
BhD1	37457400	37457555	+	156	92.9	19	59	0.676455
BhD1	37457565	37457711	+	147	83.7	14	59	0.289367
BhD1	37457712	37457866	+	155	91	16	47	0.723959
BhD1	37457876	37458022	+	147	87.8	14	50	0.484918
BhD1	37458024	37458179	+	156	94.2	14	57	0.33059
BhD1	37458180	37458334	+	155	91.6	12	63	0.0207781
BhD1	37461305	37461460	+	156	94.2	19	57	0.717678
BhD1	37461469	37461598	+	130	90.8	19	45	0.993314
BhD1	37461600	37461753	+	154	93.5	25	56	1.09758
BhD1	37461756	37461910	+	155	89	24	60	0.961173
BhD1	37461912	37462067	+	156	94.2	23	71	0.700017
BhD1	37462068	37462223	+	156	90.4	26	69	0.897193
BhD1	37462224	37462329	+	106	90.6	25	43	1.40368
BhD1	37462330	37462484	+	155	89.7	24	37	1.51639
BhD1	37462486	37462639	+	154	92.2	22	55	0.950662
BhD1	37462642	37462785	+	144	92.4	16	50	0.652406
BhD1	37462794	37462948	+	155	89	9	56	-0.178987
BhD1	37462950	37463103	+	154	92.2	10	65	-0.235422
BhD1	37463106	37463249	+	144	91.7	12	32	0.790168
BhD1	37463258	37463413	+	156	90.4	14	37	0.824406
BhD1	37466582	37466727	+	146	86.3	15	57	0.416762
BhD1	37466729	37466884	+	156	89.7	21	40	1.25555
BhD1	37466894	37467038	+	145	89	18	45	0.923762
BhD1	37467040	37467195	+	156	90.4	20	64	0.644627
BhD1	37768039	37768225	+	187	97.4	17	66	0.398173
BhD1	37768229	37768384	+	156	92.3	23	53	1.05269
BhD1	37768385	37768540	+	156	92.3	28	54	1.29134
BhD1	37768541	37768696	+	156	92.9	15	61	0.335462
BhD1	37768697	37768852	+	156	92.9	12	63	0.0207781
BhD1	37768853	37769008	+	156	94.9	25	55	1.11895
BhD1	37769009	37769198	+	190	95.5	24	66	0.845695
BhD1	37769199	37769388	+	190	96.2	12	64	0.00166919
BhD1	37909079	37909232	-	154	92.2	18	43	0.975293
BhD1	37909233	37909399	-	167	91.7	22	49	1.08601
BhD1	37909411	37909561	-	151	95.2	28	42	1.58085
BhD1	37909563	37909716	-	154	93.5	31	33	1.98032
BhD1	37909719	37909871	-	153	89.5	20	35	1.33797
BhD1	37909873	37910027	-	155	85.8	23	46	1.21708
BhD1	37910028	37910183	-	156	94.2	27	41	1.55932
BhD1	37910184	37910337	-	154	92.2	26	36	1.65208
BhD1	37910338	37910493	-	156	85.3	30	47	1.54547
BhD1	37910494	37910621	-	128	87.4	20	56	0.805092
BhD1	37910622	37910777	-	156	90.4	17	64	0.435648
BhD1	37910778	37910930	-	153	96.7	22	52	1.01675
BhD1	37910933	37911088	-	156	96.2	24	46	1.27312
BhD1	37911090	37911241	-	152	90.8	20	46	1.03457
BhD1	37911244	37911399	-	156	91.7	14	45	0.606225
BhD1	37911400	37911554	-	155	94.8	15	56	0.437824
BhD1	37911555	37911710	-	156	95.5	24	56	1.04364
BhD1	37911711	37911867	-	157	94.2	31	48	1.56528
BhD1	37911869	37912023	-	155	90.3	37	37	2.09682
BhD1	37912024	37912179	-	156	92.3	33	43	1.77509
BhD1	37912191	37912335	-	145	94.5	27	64	1.03931
BhD1	37912347	37912491	-	145	89.7	29	59	1.23292
BhD1	37912492	37912647	-	156	96.2	29	36	1.7977
BhD1	37912649	37912800	-	152	90.8	16	36	1.02164
BhD1	37912803	37912955	-	153	95.4	23	51	1.09778
BhD1	37912958	37913113	-	156	93.6	36	56	1.58683
BhD1	37913115	37913267	-	153	91.5	34	64	1.34888
BhD1	37913269	37913424	-	156	91.7	25	59	1.0353
BhD1	37913425	37913580	-	156	92.9	31	48	1.56528
BhD1	37913581	37913736	-	156	89.1	30	49	1.49737
BhD1	37913739	37913926	-	188	94.2	30	44	1.62076
BhD1	37913927	37914116	-	190	95.5	33	44	1.74909
BhD1	37914117	37914272	-	156	94.2	26	54	1.19265
BhD1	37914275	37914428	-	154	93.5	23	42	1.32017
BhD1	37914431	37914583	-	153	94.8	34	56	1.50935
BhD1	37914585	37914741	-	157	94.2	36	75	1.23135
BhD1	37914742	37914897	-	156	89.1	24	54	1.0867
BhD1	37914900	37915087	-	188	95.5	28	61	1.14591
BhD1	37915088	37915277	-	190	92.3	27	75	0.84429
BhD1	37915278	37915366	-	89	94.4	18	50	0.802456
BhD1	37915368	37915521	-	154	89	31	60	1.30225
BhD1	37915522	37915677	-	156	93.6	35	52	1.63607
BhD1	37915678	37915833	-	156	94.2	30	47	1.54547
BhD1	37915834	37915989	-	156	91.7	33	46	1.69847
BhD1	37915992	37916179	-	188	92.2	30	50	1.47392
BhD1	37916180	37916369	-	190	94.2	29	54	1.33827
BhD1	37916370	37916525	-	156	97.4	32	40	1.81449
BhD1	37916528	37916681	-	154	93.5	30	43	1.64675
BhD1	37916684	37916837	-	154	94.2	28	47	1.4531
BhD1	37916930	37917074	-	145	94.5	27	47	1.40459
BhD1	37918103	37918255	-	153	94.1	28	40	1.6353
BhD1	37918256	37918411	-	156	92.3	27	50	1.33304
BhD1	37918412	37918601	-	190	97.4	41	64	1.60362
BhD1	37918602	37918757	-	156	94.2	23	40	1.37462
BhD1	37918758	37918913	-	156	91	30	52	1.42811
BhD1	37918914	37919103	-	190	92.3	28	50	1.38154
BhD1	37919104	37919259	-	156	92.9	19	50	0.872007
BhD1	37919260	37919414	-	155	89	20	44	1.0852
BhD1	37919416	37919571	-	156	94.9	26	35	1.68246
BhD1	37919572	37919727	-	156	94.9	26	54	1.19265
BhD1	37920879	37921034	-	156	92.3	33	40	1.85601
BhD1	37921035	37921190	-	156	96.2	29	31	1.9564
BhD1	37921193	37921346	-	154	94.2	28	38	1.69188
BhD1	37921347	37921501	-	155	94.8	19	30	1.43389
BhD1	37921505	37921658	-	154	93.5	9	3	2.0016
BhD1	37921659	37921811	-	153	90.8	2	0	0.918485
BhD1	37921814	37922001	-	188	94.8	0	0	0
BhD1	37922002	37922157	-	156	94.2	0	0	0
BhD1	37922158	37922312	-	155	89	0	0	0
BhD1	37924349	37924504	-	156	97.4	0	0	0
BhD1	37924505	37924660	-	156	95.5	3	0	1.22354
BhD1	37924663	37924816	-	154	94.8	13	14	1.64703
BhD1	37924817	37924972	-	156	94.9	26	39	1.56462
BhD1	37924973	37925128	-	156	94.2	30	31	2.00185
BhD1	37925129	37925283	-	155	96.1	17	8	2.36166
BhD1	37925287	37925440	-	154	93.5	5	1	1.57396
BhD1	37925441	37925593	-	153	90.8	4	0	1.47522
BhD1	37925596	37925783	-	188	94.8	0	0	0
BhD1	37925784	37925939	-	156	94.2	0	0	0
BhD1	37925940	37926094	-	155	89	0	0	0
BhD1	37928131	37928286	-	156	97.4	1	0	0.531134
BhD1	37928287	37928442	-	156	95.5	10	1	2.33095
BhD1	37928445	37928598	-	154	94.8	19	23	1.69692
BhD1	37928599	37928754	-	156	91	31	50	1.51798
BhD1	37928755	37928944	-	190	95.5	40	59	1.66805
BhD1	37928945	37929134	-	190	94.2	36	72	1.28198
BhD1	37929135	37929290	-	156	98.1	28	44	1.52838
BhD1	37929291	37929446	-	156	95.5	24	24	1.96118
BhD1	37929449	37929602	-	154	94.8	27	33	1.79538
BhD1	37929605	37929758	-	154	92.9	28	53	1.31337
BhD1	37929759	37929948	-	190	96.8	35	68	1.31414
BhD1	37929949	37930105	-	157	93.5	34	54	1.55242
BhD1	37930106	37930293	-	188	93.6	37	49	1.78079
BhD1	37930294	37930483	-	190	96.8	28	51	1.35846
BhD1	37930484	37930673	-	190	94.9	33	63	1.32763
BhD1	37930674	37930829	-	156	97.4	25	42	1.43016
BhD1	37930830	37930985	-	156	94.9	23	30	1.68274
BhD1	37930988	37931141	-	154	94.8	30	38	1.78426
BhD1	37931142	37931296	-	155	89	30	37	1.8134
BhD1	37931298	37931452	-	155	92.3	20	21	1.84817
BhD1	37931454	37931643	-	190	96.2	32	53	1.49256
BhD1	37931644	37931799	-	156	94.9	35	52	1.63607
BhD1	37931800	37931953	-	154	90.3	30	37	1.8134
BhD1	37931956	37932145	-	190	95.5	33	51	1.57917
BhD1	37932146	37932301	-	156	94.2	33	44	1.74909
BhD1	37932302	37932454	-	153	92.2	34	37	1.9821
BhD1	37932457	37932644	-	188	94.8	31	60	1.30225
BhD1	37932645	37932800	-	156	93.6	30	53	1.40574
BhD1	37932801	37932954	-	154	90.9	39	56	1.69577
BhD1	37932957	37933146	-	190	95.5	43	55	1.85068
BhD1	37941662	37941817	-	156	94.2	32	40	1.81449
BhD1	37941818	37941972	-	155	91	31	48	1.56528
BhD1	37941975	37942128	-	154	93.5	23	52	1.07506
BhD1	37942129	37942318	-	190	91.7	50	58	1.99501
BhD1	37942319	37942474	-	156	96.8	53	57	2.09632
BhD1	37942477	37942630	-	154	90.3	32	46	1.65694
BhD1	37942631	37942786	-	156	92.9	25	52	1.18504
BhD1	37942827	37942982	-	156	92.9	27	42	1.53235
BhD1	37942983	37943138	-	156	94.9	26	36	1.65208
BhD1	37943139	37943294	-	156	91.7	30	47	1.54547
BhD1	37943296	37943450	-	155	92.3	43	57	1.80825
BhD1	37943491	37943646	-	156	94.9	30	43	1.64675
BhD1	37943648	37943802	-	155	92.3	36	45	1.84141
BhD1	37943843	37943998	-	156	92.3	26	54	1.19265
BhD1	37944000	37944154	-	155	91.6	35	52	1.63607
BhD1	37944155	37944310	-	156	91.7	37	42	1.95664
BhD1	37944311	37944465	-	155	93.5	30	53	1.40574
BhD1	37944466	37944619	-	154	89	34	58	1.46753
BhD1	37945670	37945858	-	189	92.9	36	66	1.38889
BhD1	37945860	37946014	-	155	94.8	28	45	1.50285
BhD1	37946016	37946170	-	155	94.8	27	39	1.61481
BhD1	37946211	37946366	-	156	92.3	18	59	0.606904
BhD1	37946368	37946522	-	155	96.1	31	51	1.49489
BhD1	37946523	37946677	-	155	94.8	38	55	1.68174
BhD1	37946678	37946830	-	153	90.8	37	69	1.37168
BhD1	37955796	37955950	+	155	92.3	39	57	1.67471
BhD1	37955952	37956105	+	154	91.6	40	53	1.79543
BhD1	37956107	37956261	+	155	95.5	49	48	2.18953
BhD1	37956262	37956417	+	156	90.4	54	39	2.5583
BhD1	37956418	37956572	+	155	93.5	49	30	2.7041
BhD1	37956573	37956728	+	156	94.2	34	17	2.73884
BhD1	37956729	37956884	+	156	94.2	19	5	2.73876
BhD1	37956885	37957040	+	156	94.2	3	0	1.22354
BhD1	37957041	37957196	+	156	91	2	0	0.918485
BhD1	37957197	37957352	+	156	95.5	1	0	0.531134
BhD1	37957353	37957506	+	154	94.8	0	0	0
BhD1	37957548	37957703	+	156	91.7	6	9	1.06856
BhD1	37957704	37957859	+	156	94.2	4	9	0.667851
BhD1	37957860	37958015	+	156	93.6	0	0	0
BhD1	37958016	37958171	+	156	94.2	0	0	0
BhD1	37958172	37958327	+	156	91	0	0	0
BhD1	37958328	37958483	+	156	95.5	0	0	0
BhD1	37958484	37958637	+	154	94.8	0	0	0
BhD1	37958679	37958834	+	156	92.3	1	0	0.531134
BhD1	37958835	37958990	+	156	94.9	1	3	0.2092
BhD1	37958991	37959146	+	156	92.9	1	4	0.116089
BhD1	37959147	37959302	+	156	94.2	0	0	0
BhD1	37959303	37959458	+	156	91	0	0	0
BhD1	37959459	37959614	+	156	95.5	0	0	0
BhD1	37959615	37959768	+	154	94.8	4	0	1.47522
BhD1	37959810	37959965	+	156	92.3	12	0	2.66466
BhD1	37959966	37960121	+	156	94.9	20	17	2.03458
BhD1	37960122	37960277	+	156	92.3	26	23	2.10777
BhD1	37960278	37960433	+	156	94.2	6	4	1.46089
BhD1	37960434	37960589	+	156	91	7	0	2.04105
BhD1	37960590	37960745	+	156	95.5	2	0	0.918485
BhD1	37960746	37960899	+	154	94.8	0	0	0
BhD1	37960941	37961096	+	156	92.3	0	0	0
BhD1	37961097	37961252	+	156	94.9	0	0	0
BhD1	37961253	37961408	+	156	93.6	0	0	0
BhD1	37961409	37961564	+	156	94.2	0	0	0
BhD1	37961565	37961720	+	156	91	0	0	0
BhD1	37961721	37961876	+	156	95.5	0	0	0
BhD1	37961877	37962030	+	154	94.8	0	0	0
BhD1	37962072	37962227	+	156	92.3	1	0	0.531134
BhD1	37962228	37962383	+	156	94.9	2	1	0.803005
BhD1	37962384	37962539	+	156	92.9	2	4	0.50344
BhD1	37962540	37962695	+	156	94.2	0	1	-0.115479
BhD1	37962696	37962851	+	156	91	1	0	0.531134
BhD1	37962852	37963007	+	156	95.5	0	0	0
BhD1	37963008	37963162	+	155	94.8	1	0	0.531134
BhD1	37963204	37963359	+	156	92.3	2	0	0.918485
BhD1	37963360	37963515	+	156	94.9	13	0	2.76253
BhD1	37963516	37963671	+	156	92.9	21	14	2.25556
BhD1	37964789	37964943	+	155	92.9	45	34	2.45561
BhD1	37964944	37965086	+	143	94.4	25	1	3.48463
BhD1	37965087	37965242	+	156	94.2	6	0	1.87593
BhD1	37965243	37965398	+	156	94.2	0	0	0
BhD1	37965399	37965554	+	156	93.6	2	0	0.918485
BhD1	37965555	37965710	+	156	94.2	2	1	0.803005
BhD1	37965711	37965866	+	156	90.4	10	11	1.50781
BhD1	37965867	37966022	+	156	94.9	12	14	1.54917
BhD1	37966023	37966177	+	155	94.8	13	6	2.17755
BhD1	37966219	37966373	+	155	92.3	27	29	1.92969
BhD1	37966374	37966529	+	156	94.2	31	17	2.6142
BhD1	37966530	37966685	+	156	94.2	14	0	2.85418
BhD1	37966686	37966841	+	156	93.6	16	2	2.79927
BhD1	37966842	37966997	+	156	93.6	13	2	2.54013
BhD1	37966998	37967153	+	156	91	10	3	2.12449
BhD1	37967154	37967309	+	156	95.5	1	1	0.415654
BhD1	37967310	37967464	+	155	94.8	1	0	0.531134
BhD1	37967506	37967661	+	156	92.3	0	0	0
BhD1	37967662	37967817	+	156	94.9	0	0	0
BhD1	37967818	37967973	+	156	92.9	0	0	0
BhD1	37967974	37968129	+	156	93.6	0	0	0
BhD1	37968130	37968284	+	155	92.9	0	0	0
BhD1	37968285	37968427	+	143	94.4	0	0	0
BhD1	37968428	37968583	+	156	94.2	0	0	0
BhD1	37968584	37968739	+	156	94.2	0	0	0
BhD1	37968740	37968895	+	156	93.6	0	0	0
BhD1	37968896	37969051	+	156	94.2	8	1	2.07372
BhD1	37969052	37969207	+	156	91	13	8	2.02555
BhD1	37969208	37969363	+	156	94.9	20	12	2.3076
BhD1	37969364	37969518	+	155	94.8	21	9	2.56368
BhD1	37969560	37969715	+	156	91.7	10	2	2.22403
BhD1	37969716	37969871	+	156	94.9	7	0	2.04105
BhD1	37969872	37970027	+	156	92.9	14	0	2.85418
BhD1	37970028	37970183	+	156	93.6	34	14	2.89638
BhD1	37970185	37970338	+	154	92.2	47	39	2.36656
BhD1	37970339	37970481	+	143	94.4	22	17	2.15878
BhD1	37970482	37970637	+	156	94.2	14	1	2.7387
BhD1	37970638	37970793	+	156	94.2	1	0	0.531134
BhD1	37970794	37970949	+	156	93.6	2	0	0.918485
BhD1	37970950	37971105	+	156	93.6	6	0	1.87593
BhD1	37971106	37971261	+	156	91	6	0	1.87593
BhD1	37971262	37971417	+	156	94.9	16	9	2.2143
BhD1	37971418	37971572	+	155	94.8	17	8	2.36166
BhD1	37971614	37971769	+	156	92.3	2	0	0.918485
BhD1	37971770	37971925	+	156	94.9	1	0	0.531134
BhD1	37971926	37972081	+	156	92.9	0	0	0
BhD1	37972082	37972237	+	156	93.6	0	0	0
BhD1	37972238	37972392	+	155	92.9	0	0	0
BhD1	37972393	37972535	+	143	94.4	0	0	0
BhD1	37972536	37972691	+	156	94.2	0	0	0
BhD1	37972692	37972847	+	156	94.2	0	0	0
BhD1	37972848	37973003	+	156	93.6	0	0	0
BhD1	37973004	37973159	+	156	93.6	0	0	0
BhD1	37973160	37973315	+	156	91.7	0	0	0
BhD1	37973316	37973471	+	156	95.5	0	0	0
BhD1	37973472	37973626	+	155	94.8	0	0	0
BhD1	37973668	37973823	+	156	92.3	0	0	0
BhD1	37973824	37973979	+	156	94.9	0	0	0
BhD1	37973980	37974135	+	156	92.9	0	0	0
BhD1	37974136	37974291	+	156	93.6	0	0	0
BhD1	37974292	37974446	+	155	92.9	0	0	0
BhD1	37974447	37974589	+	143	94.4	0	0	0
BhD1	37974590	37974745	+	156	94.2	0	0	0
BhD1	37974746	37974901	+	156	94.2	0	0	0
BhD1	37974902	37975057	+	156	93.6	0	0	0
BhD1	37975058	37975213	+	156	93.6	0	0	0
BhD1	37975214	37975369	+	156	91.7	0	0	0
BhD1	37975370	37975525	+	156	95.5	0	0	0
BhD1	37975526	37975680	+	155	94.8	0	0	0
BhD1	37975722	37975877	+	156	92.3	0	0	0
BhD1	37975878	37976033	+	156	94.9	0	0	0
BhD1	37976034	37976189	+	156	92.9	0	0	0
BhD1	37976190	37976345	+	156	93.6	0	0	0
BhD1	37976346	37976500	+	155	92.9	0	0	0
BhD1	37976501	37976643	+	143	94.4	0	0	0
BhD1	37976644	37976799	+	156	94.2	0	0	0
BhD1	37976800	37976955	+	156	94.2	0	0	0
BhD1	37976956	37977111	+	156	93.6	0	0	0
BhD1	37977112	37977267	+	156	93.6	0	0	0
BhD1	37977268	37977423	+	156	91.7	0	0	0
BhD1	37977424	37977579	+	156	95.5	0	0	0
BhD1	37977580	37977734	+	155	94.8	0	0	0
BhD1	37977776	37977931	+	156	92.3	0	0	0
BhD1	37977932	37978087	+	156	94.9	0	0	0
BhD1	37978088	37978243	+	156	92.9	0	0	0
BhD1	37978244	37978399	+	156	93.6	0	0	0
BhD1	37978400	37978554	+	155	92.9	0	0	0
BhD1	37978555	37978697	+	143	94.4	0	0	0
BhD1	37978698	37978853	+	156	94.2	0	0	0
BhD1	37978854	37979009	+	156	94.2	0	0	0
BhD1	37979010	37979165	+	156	93.6	0	0	0
BhD1	37979166	37979321	+	156	93.6	3	0	1.22354
BhD1	37979322	37979477	+	156	91.7	8	0	2.1892
BhD1	37979478	37979633	+	156	95.5	12	3	2.34273
BhD1	37979634	37979783	+	150	94.7	26	19	2.28285
BhD1	37979782	37979928	+	147	93.2	22	24	1.84683
BhD1	37979929	37980084	+	156	94.9	6	7	1.21296
BhD1	37980085	37980240	+	156	92.9	10	0	2.44643
BhD1	37980241	37980396	+	156	93.6	7	1	1.92557
BhD1	37980397	37980551	+	155	92.3	26	14	2.53661
BhD1	37980552	37980694	+	143	94.4	20	8	2.57064
BhD1	37980695	37980850	+	156	94.2	3	0	1.22354
BhD1	37980851	37981006	+	156	94.2	0	0	0
BhD1	37981007	37981162	+	156	93.6	0	0	0
BhD1	37981163	37981318	+	156	94.2	0	0	0
BhD1	37981319	37981474	+	156	91	1	0	0.531134
BhD1	37981475	37981630	+	156	95.5	2	0	0.918485
BhD1	37981631	37981785	+	155	94.8	8	0	2.1892
BhD1	37981827	37981982	+	156	92.3	20	34	1.369
BhD1	37986391	37986546	-	156	93.6	70	70	2.23433
BhD1	37986899	37987055	+	157	92.3	66	50	2.55552
BhD1	37987096	37987251	+	156	94.2	49	33	2.60457
BhD1	37987252	37987407	+	156	89.7	41	23	2.72227
BhD1	37987408	37987561	+	154	94.2	23	3	3.16818
BhD1	37987562	37987717	+	156	89.7	16	3	2.69973
BhD1	37987718	37987871	+	154	94.8	35	36	2.05111
BhD1	37987873	37988028	+	156	98.1	50	46	2.26632
BhD1	37988029	37988184	+	156	94.2	44	33	2.45646
BhD1	37988225	37988380	+	156	94.9	77	41	2.99739
BhD1	37988381	37988536	+	156	96.8	61	24	3.23003
BhD1	37988537	37988690	+	154	92.2	53	37	2.59014
BhD1	37988692	37988847	+	156	95.5	62	61	2.23275
BhD1	37988848	37988998	+	151	91.4	45	48	2.07228
BhD1	37988999	37989152	+	154	94.2	12	11	1.72605
BhD1	37989153	37989308	+	156	89.7	17	1	2.98316
BhD1	37989309	37989462	+	154	94.8	40	27	2.5324
BhD1	37989464	37989619	+	156	96.8	50	43	2.34294
BhD1	37989620	37989775	+	156	91.7	59	48	2.4467
BhD1	37989816	37989971	+	156	92.3	65	35	2.93383
BhD1	37989972	37990127	+	156	96.8	49	27	2.81102
BhD1	37990128	37990283	+	156	96.2	38	31	2.32157
BhD1	37990284	37990439	+	156	94.9	27	17	2.42926
BhD1	37990440	37990595	+	156	91	9	5	1.82103
BhD1	37990596	37990751	+	156	93.6	9	8	1.58656
BhD1	37990752	37990880	+	129	93.8	9	7	1.66056
BhD1	37990881	37991036	+	156	91.7	17	10	2.22416
BhD1	37991037	37991192	+	156	94.9	5	1	1.57396
BhD1	37991193	37991348	+	156	93.6	11	0	2.55967
BhD1	37991349	37991504	+	156	94.9	8	0	2.1892
BhD1	37991505	37991660	+	156	91.7	7	3	1.71912
BhD1	37991661	37991816	+	156	92.9	15	26	1.27736
BhD1	37991817	37991945	+	129	93.8	14	21	1.39473
BhD1	37991946	37992101	+	156	92.3	6	2	1.65354
BhD1	37992102	37992257	+	156	94.9	3	4	0.808497
BhD1	37992258	37992413	+	156	92.9	21	21	1.9116
BhD1	37992414	37992569	+	156	94.9	13	8	2.02555
BhD1	37992570	37992725	+	156	91.7	17	0	3.09864
BhD1	37992726	37992881	+	156	93.6	20	10	2.43313
BhD1	37992882	37993009	+	128	93	40	31	2.39154
BhD1	37993011	37993166	+	156	92.3	37	22	2.62407
BhD1	37993167	37993322	+	156	94.9	15	7	2.27737
BhD1	37993323	37993478	+	156	92.9	28	22	2.24828
BhD1	37993479	37993633	+	155	94.8	21	12	2.37104
BhD1	37993634	37993789	+	156	89.7	6	0	1.87593
BhD1	37993790	37993945	+	156	93.6	1	0	0.531134
BhD1	37993946	37994074	+	129	93.8	0	0	0
BhD1	37994075	37994230	+	156	92.3	0	0	0
BhD1	37994231	37994386	+	156	94.9	0	0	0
BhD1	37994387	37994542	+	156	92.3	0	0	0
BhD1	37994543	37994698	+	156	94.2	0	0	0
BhD1	37994699	37994854	+	156	92.3	0	0	0
BhD1	37994855	37995010	+	156	94.2	0	0	0
BhD1	37995011	37995166	+	156	92.3	2	0	0.918485
BhD1	37995167	37995322	+	156	92.9	2	0	0.918485
BhD1	37995323	37995478	+	156	94.9	2	0	0.918485
BhD1	37995479	37995634	+	156	92.3	2	0	0.918485
BhD1	37995635	37995763	+	129	93.8	3	0	1.22354
BhD1	37995764	37995919	+	156	92.3	4	1	1.35974
BhD1	37995920	37996075	+	156	94.2	20	12	2.3076
BhD1	37996076	37996231	+	156	93.6	17	11	2.16002
BhD1	37996232	37996386	+	155	94.8	9	2	2.10114
BhD1	37996387	37996542	+	156	89.7	1	0	0.531134
BhD1	37996543	37996698	+	156	93.6	0	0	0
BhD1	37996699	37996827	+	129	93.8	0	0	0
BhD1	37996828	37996983	+	156	92.3	0	0	0
BhD1	37996984	37997139	+	156	94.9	0	0	0
BhD1	37997140	37997295	+	156	91.7	3	0	1.22354
BhD1	37997296	37997451	+	156	94.2	12	14	1.54917
BhD1	37997452	37997607	+	156	91.7	16	11	2.08305
BhD1	37997608	37997763	+	156	92.9	9	0	2.32354
BhD1	37997764	37997919	+	156	94.9	7	0	2.04105
BhD1	37997920	37998075	+	156	92.3	1	0	0.531134
BhD1	37998076	37998204	+	129	93.8	0	0	0
BhD1	37998205	37998360	+	156	92.3	2	0	0.918485
BhD1	37998361	37998516	+	156	94.9	6	0	1.87593
BhD1	37998517	37998672	+	156	93.6	13	3	2.44059
BhD1	37998673	37998827	+	155	94.2	30	21	2.38372
BhD1	37998830	37998985	+	156	90.4	43	27	2.63137
BhD1	37998986	37999141	+	156	94.2	51	27	2.86625
BhD1	37999142	37999297	+	156	95.5	41	14	3.15112
BhD1	37999298	37999453	+	156	92.9	25	14	2.48461
BhD1	37999454	37999582	+	129	93	28	26	2.08781
BhD1	37999583	37999738	+	156	92.3	17	17	1.8256
BhD1	37999739	37999894	+	156	94.9	9	16	1.10113
BhD1	37999895	38000050	+	156	92.3	9	14	1.20804
BhD1	38000051	38000206	+	156	92.9	9	4	1.90849
BhD1	38000207	38000362	+	156	95.5	12	3	2.34273
BhD1	38000363	38000518	+	156	92.9	30	1	3.72769
BhD1	38000519	38000647	+	129	93.8	45	9	3.58687
BhD1	38000648	38000803	+	156	91.7	69	31	3.14552
BhD1	38000804	38000959	+	156	94.2	46	25	2.79994
BhD1	38000960	38001115	+	156	92.3	29	14	2.68223
BhD1	38001116	38001271	+	156	94.9	24	16	2.32375
BhD1	38001272	38001427	+	156	91	18	4	2.75667
BhD1	38001428	38001583	+	156	94.9	7	0	2.04105
BhD1	38001584	38001739	+	156	93.6	20	0	3.30762
BhD1	38001740	38001895	+	156	94.2	22	4	3.01677
BhD1	38001896	38002051	+	156	89.7	41	23	2.72227
BhD1	38002052	38002207	+	156	93.6	31	17	2.6142
BhD1	38002208	38002336	+	129	93.8	19	8	2.50429
BhD1	38002337	38002492	+	156	91.7	7	9	1.23368
BhD1	38002493	38002648	+	156	94.9	4	0	1.47522
BhD1	38002649	38002804	+	156	92.3	15	5	2.43784
BhD1	38002805	38002960	+	156	92.3	40	37	2.20309
BhD1	38008448	38008603	+	156	92.3	82	43	3.03222
BhD1	38008604	38008732	+	129	93	81	37	3.18164
BhD1	38008733	38008888	+	156	91.7	75	37	3.07372
BhD1	38008889	38009044	+	156	93.6	44	17	3.09033
BhD1	38009045	38009200	+	156	91.7	20	2	3.08522
BhD1	38009201	38009356	+	156	93.6	6	0	1.87593
BhD1	38009357	38009485	+	129	93.8	1	0	0.531134
BhD1	38009486	38009641	+	156	92.3	1	0	0.531134
BhD1	38009642	38009797	+	156	94.9	0	0	0
BhD1	38009798	38009953	+	156	91.7	0	0	0
BhD1	38009954	38010109	+	156	94.2	2	0	0.918485
BhD1	38010110	38010265	+	156	93.6	13	0	2.76253
BhD1	38010266	38010422	+	157	95.5	41	15	3.09667
BhD1	38010423	38010578	+	156	91	59	25	3.14414
BhD1	38010579	38010733	+	155	92.9	70	23	3.46261
BhD1	38010734	38010889	+	156	94.9	72	29	3.27373
BhD1	38010890	38011045	+	156	94.2	48	6	3.89808
BhD1	38011046	38011201	+	156	91.7	38	7	3.49992
BhD1	38011202	38011357	+	156	92.9	30	24	2.25819
BhD1	38011358	38011486	+	129	93.8	12	9	1.85729
BhD1	38011487	38011642	+	156	92.3	7	0	2.04105
BhD1	38011643	38011798	+	156	94.9	0	0	0
BhD1	38011799	38011954	+	156	91.7	0	0	0
BhD1	38011955	38012110	+	156	94.2	1	0	0.531134
BhD1	38012111	38012266	+	156	93.6	7	1	1.92557
BhD1	38012267	38012423	+	157	95.5	26	18	2.33016
BhD1	38012424	38012579	+	156	90.4	44	18	3.04142
BhD1	38012580	38012734	+	155	92.9	44	3	4.04144
BhD1	38012735	38012890	+	156	93.6	65	15	3.73354
BhD1	38012891	38013046	+	156	92.9	78	46	2.88542
BhD1	38013047	38013202	+	156	92.9	57	41	2.57777
BhD1	38013203	38013359	+	157	96.2	55	23	3.12687
BhD1	38013360	38013515	+	156	90.4	43	33	2.42492
BhD1	38013516	38013670	+	155	92.9	45	15	3.22429
BhD1	38013671	38013826	+	156	90.4	67	32	3.07127
BhD1	38013827	38013981	+	155	94.2	81	50	2.84215
BhD1	38013983	38014138	+	156	95.5	78	53	2.72103
BhD1	38014139	38014293	+	155	91	71	53	2.58935
BhD1	38014294	38014449	+	156	92.9	73	46	2.7926
BhD1	38014450	38014592	+	143	90.2	85	46	3.00608
BhD1	38019411	38019565	-	155	91.6	67	46	2.67272
BhD1	38019566	38019720	-	155	94.2	39	15	3.02836
BhD1	38019721	38019876	-	156	91.7	27	10	2.82781
BhD1	38019877	38020031	-	155	96.8	38	26	2.49991
BhD1	38020033	38020187	-	155	92.9	55	20	3.25616
BhD1	38020188	38020342	-	155	94.2	26	5	3.1496
BhD1	38020343	38020498	-	156	91.7	11	0	2.55967
BhD1	38020612	38020764	-	153	92.2	14	21	1.39473
BhD1	38020767	38020921	-	155	94.2	13	14	1.64703
BhD1	38020922	38021184	-	263	92.9	4	0	1.47522
BhD1	38021186	38021340	-	155	93.5	0	0	0
BhD1	38021341	38021495	-	155	94.2	0	0	0
BhD1	38021496	38021651	-	156	91.7	2	0	0.918485
BhD1	38021765	38021919	-	155	92.9	9	10	1.44905
BhD1	38021920	38022074	-	155	94.2	5	2	1.46705
BhD1	38022075	38022230	-	156	91.7	1	0	0.531134
BhD1	38022344	38022498	-	155	92.3	0	0	0
BhD1	38022499	38022653	-	155	94.2	0	0	0
BhD1	38022654	38022916	-	263	92.9	0	0	0
BhD1	38022918	38023072	-	155	94.2	0	0	0
BhD1	38023073	38023227	-	155	94.2	0	0	0
BhD1	38023228	38023383	-	156	91.7	0	0	0
BhD1	38023497	38023651	-	155	92.3	0	0	0
BhD1	38023652	38023806	-	155	94.2	0	0	0
BhD1	38023807	38024069	-	263	92.9	0	0	0
BhD1	38024071	38024225	-	155	94.2	0	0	0
BhD1	38024226	38024380	-	155	94.2	0	0	0
BhD1	38024381	38024536	-	156	91.7	0	0	0
BhD1	38024650	38024804	-	155	92.3	7	0	2.04105
BhD1	38024805	38024959	-	155	94.2	10	8	1.70945
BhD1	38024960	38025222	-	263	92.9	30	22	2.34065
BhD1	38025224	38025376	-	153	93.5	25	4	3.18506
BhD1	38025379	38025533	-	155	94.2	22	4	3.01677
BhD1	38025534	38025796	-	263	92.9	4	0	1.47522
BhD1	38025798	38025952	-	155	93.5	5	6	1.10447
BhD1	38025953	38026107	-	155	93.5	6	3	1.554
BhD1	38026108	38026263	-	156	91.7	3	0	1.22354
BhD1	38026377	38026531	-	155	92.3	1	0	0.531134
BhD1	38026532	38026686	-	155	94.2	0	0	0
BhD1	38026687	38026949	-	263	92.9	0	0	0
BhD1	38026951	38027105	-	155	94.2	0	0	0
BhD1	38027106	38027260	-	155	94.2	1	2	0.308737
BhD1	38027261	38027416	-	156	91	5	6	1.10447
BhD1	38027530	38027684	-	155	94.2	1	0	0.531134
BhD1	38027685	38027839	-	155	94.2	0	0	0
BhD1	38027840	38027995	-	156	91	0	0	0
BhD1	38027996	38028150	-	155	96.8	0	0	0
BhD1	38028152	38028306	-	155	93.5	0	0	0
BhD1	38028307	38028462	-	156	95.5	0	0	0
BhD1	38028463	38028615	-	153	90.8	0	0	0
BhD1	38028610	38028752	-	143	92.3	2	0	0.918485
BhD1	38028755	38028909	-	155	93.5	10	0	2.44643
BhD1	38028910	38029064	-	155	94.2	9	5	1.82103
BhD1	38029065	38029327	-	263	92.9	26	18	2.33016
BhD1	38029329	38029483	-	155	94.2	2	0	0.918485
BhD1	38029484	38029638	-	155	94.2	2	0	0.918485
BhD1	38029639	38029794	-	156	91	0	0	0
BhD1	38029795	38029949	-	155	96.8	0	0	0
BhD1	38029951	38030105	-	155	93.5	0	0	0
BhD1	38030106	38030261	-	156	95.5	0	0	0
BhD1	38030262	38030414	-	153	90.8	1	0	0.531134
BhD1	38030409	38030551	-	143	92.3	1	0	0.531134
BhD1	38030554	38030708	-	155	93.5	7	0	2.04105
BhD1	38030709	38030863	-	155	94.2	5	0	1.68944
BhD1	38030864	38031126	-	263	92.9	8	0	2.1892
BhD1	38031128	38031282	-	155	94.2	0	0	0
BhD1	38031283	38031437	-	155	94.2	0	0	0
BhD1	38031438	38031593	-	156	91.7	0	0	0
BhD1	38031707	38031861	-	155	94.2	0	0	0
BhD1	38031862	38032016	-	155	94.2	0	0	0
BhD1	38032017	38032172	-	156	91	0	0	0
BhD1	38032173	38032327	-	155	96.8	0	0	0
BhD1	38032329	38032483	-	155	93.5	0	0	0
BhD1	38032484	38032639	-	156	95.5	0	0	0
BhD1	38032640	38032792	-	153	90.8	0	0	0
BhD1	38032787	38032929	-	143	92.3	0	0	0
BhD1	38032932	38033086	-	155	93.5	0	0	0
BhD1	38033087	38033241	-	155	92.3	3	0	1.22354
BhD1	38033242	38033397	-	156	89.7	3	0	1.22354
BhD1	38033398	38033551	-	154	93.5	5	7	1.02647
BhD1	38033552	38033707	-	156	88.5	37	22	2.62407
BhD1	38033821	38033975	-	155	93.5	17	0	3.09864
BhD1	38033976	38034130	-	155	92.3	6	0	1.87593
BhD1	38034131	38034286	-	156	91	0	0	0
BhD1	38034287	38034441	-	155	96.8	0	0	0
BhD1	38034443	38034597	-	155	92.3	0	0	0
BhD1	38034598	38034752	-	155	92.3	1	0	0.531134
BhD1	38034753	38034908	-	156	89.7	13	0	2.76253
BhD1	38034909	38035062	-	154	93.5	10	0	2.44643
BhD1	38035063	38035218	-	156	91	12	0	2.66466
BhD1	38035219	38035373	-	155	96.8	6	0	1.87593
BhD1	38035375	38035529	-	155	93.5	1	0	0.531134
BhD1	38035530	38035685	-	156	95.5	0	0	0
BhD1	38035686	38035838	-	153	90.8	0	0	0
BhD1	38035833	38035975	-	143	92.3	0	0	0
BhD1	38035978	38036132	-	155	93.5	0	0	0
BhD1	38036133	38036287	-	155	92.3	0	0	0
BhD1	38036288	38036443	-	156	89.7	0	0	0
BhD1	38036444	38036597	-	154	93.5	0	0	0
BhD1	38036598	38036753	-	156	89.7	1	0	0.531134
BhD1	38036867	38037021	-	155	94.2	6	0	1.87593
BhD1	38037022	38037176	-	155	94.2	9	0	2.32354
BhD1	38037177	38037439	-	263	92.9	7	0	2.04105
BhD1	38037441	38037595	-	155	94.2	0	0	0
BhD1	38037596	38037750	-	155	92.3	0	0	0
BhD1	38037751	38037906	-	156	91	0	0	0
BhD1	38037907	38038061	-	155	96.8	0	0	0
BhD1	38038063	38038217	-	155	92.3	0	0	0
BhD1	38038218	38038372	-	155	92.3	0	0	0
BhD1	38038373	38038528	-	156	89.7	1	0	0.531134
BhD1	38038529	38038682	-	154	93.5	7	0	2.04105
BhD1	38038683	38038838	-	156	89.7	16	11	2.08305
BhD1	38038951	38039105	-	155	92.3	13	15	1.59259
BhD1	38039106	38039261	-	156	91	6	0	1.87593
BhD1	38039262	38039416	-	155	96.8	1	0	0.531134
BhD1	38039418	38039572	-	155	93.5	0	0	0
BhD1	38039573	38039728	-	156	95.5	0	0	0
BhD1	38039729	38039881	-	153	91.5	3	0	1.22354
BhD1	38039876	38040018	-	143	93	10	0	2.44643
BhD1	38040021	38040175	-	155	92.9	11	0	2.55967
BhD1	38040176	38040330	-	155	91.6	12	4	2.24961
BhD1	38040331	38040486	-	156	89.7	20	10	2.43313
BhD1	38040487	38040640	-	154	94.2	18	12	2.1717
BhD1	38040641	38040903	-	263	92.9	10	0	2.44643
BhD1	38040905	38041059	-	155	94.2	0	0	0
BhD1	38041060	38041214	-	155	92.9	12	4	2.24961
BhD1	38041215	38041370	-	156	91	19	5	2.73876
BhD1	38041371	38041525	-	155	96.1	32	11	2.99137
BhD1	38041527	38041681	-	155	92.9	11	5	2.05716
BhD1	38041682	38041837	-	156	95.5	5	11	0.75083
BhD1	38041838	38041990	-	153	90.2	14	24	1.26919
BhD1	38041985	38042127	-	143	93	6	6	1.29096
BhD1	38042130	38042284	-	155	92.9	7	6	1.45608
BhD1	38042285	38042439	-	155	92.3	5	3	1.36751
BhD1	38042440	38042595	-	156	89.7	0	0	0
BhD1	38042596	38042749	-	154	93.5	0	0	0
BhD1	38042750	38042905	-	156	89.7	0	0	0
BhD1	38043019	38043173	-	155	94.2	1	0	0.531134
BhD1	38043174	38043328	-	155	94.2	1	0	0.531134
BhD1	38043329	38043484	-	156	91	18	11	2.2331
BhD1	38043598	38043752	-	155	92.3	13	2	2.54013
BhD1	38043753	38043907	-	155	92.3	8	0	2.1892
BhD1	38043908	38044063	-	156	91	3	0	1.22354
BhD1	38044177	38044331	-	155	93.5	4	0	1.47522
BhD1	38044332	38044486	-	155	93.5	4	4	1.06017
BhD1	38044487	38044642	-	156	91	4	3	1.15328
BhD1	38044643	38044797	-	155	96.8	0	0	0
BhD1	38044799	38044953	-	155	92.9	0	0	0
BhD1	38044954	38045109	-	156	95.5	0	0	0
BhD1	38045110	38045262	-	153	91.5	0	0	0
BhD1	38045257	38045399	-	143	93	0	0	0
BhD1	38045402	38045556	-	155	93.5	0	0	0
BhD1	38045557	38045711	-	155	92.3	0	0	0
BhD1	38045712	38045867	-	156	89.7	0	0	0
BhD1	38045868	38046021	-	154	93.5	0	0	0
BhD1	38046022	38046289	-	268	92.9	13	10	1.88804
BhD1	38046291	38046445	-	155	92.9	10	1	2.33095
BhD1	38046446	38046600	-	155	92.3	3	0	1.22354
BhD1	38046601	38046756	-	156	91	0	0	0
BhD1	38046870	38047024	-	155	94.2	0	0	0
BhD1	38047025	38047179	-	155	94.2	0	0	0
BhD1	38047180	38047335	-	156	91	0	0	0
BhD1	38047336	38047490	-	155	96.8	0	0	0
BhD1	38047492	38047646	-	155	92.9	0	0	0
BhD1	38047647	38047802	-	156	95.5	0	0	0
BhD1	38047803	38047955	-	153	91.5	0	0	0
BhD1	38047950	38048092	-	143	93	0	0	0
BhD1	38048095	38048249	-	155	93.5	0	0	0
BhD1	38048250	38048404	-	155	92.3	1	1	0.415654
BhD1	38048405	38048560	-	156	89.1	2	4	0.50344
BhD1	38048561	38048714	-	154	93.5	1	1	0.415654
BhD1	38048715	38048870	-	156	89.7	6	0	1.87593
BhD1	38048984	38049138	-	155	92.3	15	6	2.35538
BhD1	38049139	38049293	-	155	94.2	8	3	1.86726
BhD1	38049294	38049449	-	156	91.7	27	14	2.5868
BhD1	38049563	38049717	-	155	92.3	18	2	2.94932
BhD1	38049718	38049872	-	155	92.3	14	0	2.85418
BhD1	38049873	38050028	-	156	91	1	0	0.531134
BhD1	38050142	38050296	-	155	94.2	0	0	0
BhD1	38050297	38050451	-	155	94.2	0	0	0
BhD1	38050452	38050607	-	156	91	0	0	0
BhD1	38050608	38050762	-	155	96.8	0	0	0
BhD1	38050764	38050918	-	155	92.9	0	0	0
BhD1	38050919	38051074	-	156	95.5	0	0	0
BhD1	38051075	38051227	-	153	91.5	0	0	0
BhD1	38051222	38051364	-	143	93	0	0	0
BhD1	38051367	38051521	-	155	93.5	0	0	0
BhD1	38051522	38051676	-	155	92.3	0	0	0
BhD1	38051677	38051832	-	156	89.7	0	0	0
BhD1	38051833	38051986	-	154	93.5	0	0	0
BhD1	38051987	38052142	-	156	89.1	0	0	0
BhD1	38052256	38052410	-	155	92.9	0	0	0
BhD1	38052411	38052565	-	155	92.3	0	0	0
BhD1	38052566	38052721	-	156	91	0	0	0
BhD1	38052835	38052989	-	155	94.2	0	0	0
BhD1	38052990	38053144	-	155	94.2	0	0	0
BhD1	38053145	38053300	-	156	91	0	0	0
BhD1	38053301	38053455	-	155	96.8	0	0	0
BhD1	38053457	38053611	-	155	92.9	0	0	0
BhD1	38053612	38053767	-	156	95.5	0	0	0
BhD1	38053768	38053920	-	153	91.5	0	0	0
BhD1	38053915	38054057	-	143	93	0	6	-0.584972
BhD1	38054060	38054214	-	155	92.9	0	10	-0.874483
BhD1	38054215	38054369	-	155	92.3	0	1	-0.115479
BhD1	38054370	38054525	-	156	89.7	0	0	0
BhD1	38054526	38054679	-	154	93.5	0	0	0
BhD1	38054680	38054835	-	156	89.7	0	0	0
BhD1	38054949	38055103	-	155	92.9	0	0	0
BhD1	38055104	38055258	-	155	92.3	0	0	0
BhD1	38055259	38055414	-	156	91	0	0	0
BhD1	38055415	38055569	-	155	96.8	0	0	0
BhD1	38055571	38055725	-	155	92.9	0	0	0
BhD1	38055726	38055881	-	156	95.5	0	0	0
BhD1	38055882	38056034	-	153	91.5	0	0	0
BhD1	38056029	38056171	-	143	93	0	0	0
BhD1	38056174	38056328	-	155	93.5	0	0	0
BhD1	38056329	38056483	-	155	92.3	0	0	0
BhD1	38056484	38056639	-	156	89.7	0	0	0
BhD1	38056640	38056793	-	154	93.5	0	0	0
BhD1	38056794	38056949	-	156	89.1	0	0	0
BhD1	38057063	38057217	-	155	92.9	0	0	0
BhD1	38057218	38057372	-	155	92.3	0	0	0
BhD1	38057373	38057528	-	156	91	0	0	0
BhD1	38057642	38057796	-	155	94.2	0	0	0
BhD1	38057797	38057951	-	155	94.2	0	0	0
BhD1	38057952	38058107	-	156	91	0	0	0
BhD1	38058108	38058262	-	155	96.8	0	0	0
BhD1	38058264	38058418	-	155	92.9	0	0	0
BhD1	38058419	38058574	-	156	95.5	0	0	0
BhD1	38058575	38058727	-	153	91.5	0	0	0
BhD1	38058722	38058864	-	143	93	0	0	0
BhD1	38058867	38059021	-	155	93.5	0	0	0
BhD1	38059022	38059176	-	155	92.3	0	0	0
BhD1	38059177	38059332	-	156	89.7	0	0	0
BhD1	38059333	38059486	-	154	93.5	0	0	0
BhD1	38059487	38059642	-	156	89.7	0	0	0
BhD1	38059756	38059910	-	155	92.9	0	0	0
BhD1	38059911	38060065	-	155	92.3	0	0	0
BhD1	38060066	38060221	-	156	91	0	0	0
BhD1	38060335	38060489	-	155	94.2	0	0	0
BhD1	38060490	38060644	-	155	94.2	0	0	0
BhD1	38060645	38060800	-	156	91	0	0	0
BhD1	38060801	38060955	-	155	96.8	0	0	0
BhD1	38060957	38061111	-	155	92.9	0	0	0
BhD1	38061112	38061267	-	156	95.5	0	0	0
BhD1	38061268	38061420	-	153	91.5	0	0	0
BhD1	38061415	38061557	-	143	93	0	0	0
BhD1	38061560	38061714	-	155	93.5	0	0	0
BhD1	38061715	38061869	-	155	92.3	0	0	0
BhD1	38061870	38062025	-	156	89.7	0	0	0
BhD1	38062026	38062179	-	154	93.5	0	0	0
BhD1	38062180	38062335	-	156	89.1	0	0	0
BhD1	38062449	38062603	-	155	92.9	0	0	0
BhD1	38062604	38062758	-	155	92.3	0	0	0
BhD1	38062759	38062914	-	156	91	0	0	0
BhD1	38063028	38063182	-	155	94.2	0	0	0
BhD1	38063183	38063337	-	155	94.2	0	0	0
BhD1	38063338	38063493	-	156	91	0	0	0
BhD1	38063494	38063648	-	155	96.8	0	0	0
BhD1	38063650	38063804	-	155	92.9	0	0	0
BhD1	38063805	38063960	-	156	95.5	0	0	0
BhD1	38063961	38064113	-	153	91.5	0	0	0
BhD1	38064108	38064250	-	143	93	0	0	0
BhD1	38064253	38064407	-	155	93.5	0	0	0
BhD1	38064408	38064562	-	155	91.6	0	0	0
BhD1	38064563	38064718	-	156	89.7	0	0	0
BhD1	38064719	38064872	-	154	93.5	0	0	0
BhD1	38064873	38065028	-	156	89.7	0	0	0
BhD1	38065142	38065296	-	155	92.9	0	0	0
BhD1	38065297	38065451	-	155	92.3	0	0	0
BhD1	38065452	38065607	-	156	91	0	0	0
BhD1	38065721	38065875	-	155	94.2	0	0	0
BhD1	38065876	38066030	-	155	94.2	0	0	0
BhD1	38066031	38066186	-	156	91	0	0	0
BhD1	38066187	38066341	-	155	96.8	0	0	0
BhD1	38066343	38066497	-	155	93.5	0	0	0
BhD1	38066498	38066653	-	156	95.5	0	0	0
BhD1	38066654	38066806	-	153	91.5	1	0	0.531134
BhD1	38066801	38066943	-	143	93	1	2	0.308737
BhD1	38066946	38067100	-	155	92.9	1	4	0.116089
BhD1	38067101	38067255	-	155	92.3	0	0	0
BhD1	38067256	38067411	-	156	89.7	0	0	0
BhD1	38067412	38067565	-	154	93.5	0	0	0
BhD1	38067566	38067721	-	156	89.7	0	0	0
BhD1	38067835	38067989	-	155	94.2	0	0	0
BhD1	38067990	38068144	-	155	94.2	0	0	0
BhD1	38068145	38068300	-	156	91	0	4	-0.415045
BhD1	38068301	38068455	-	155	96.8	0	2	-0.222397
BhD1	38068457	38068611	-	155	93.5	0	0	0
BhD1	38068612	38068767	-	156	95.5	0	0	0
BhD1	38068768	38068920	-	153	90.8	0	0	0
BhD1	38068915	38069057	-	143	93	0	0	0
BhD1	38069060	38069214	-	155	93.5	0	0	0
BhD1	38069215	38069369	-	155	92.3	0	0	0
BhD1	38069370	38069525	-	156	89.7	0	0	0
BhD1	38069526	38069679	-	154	93.5	0	0	0
BhD1	38069680	38069835	-	156	89.7	0	0	0
BhD1	38069949	38070103	-	155	94.2	0	0	0
BhD1	38070104	38070258	-	155	94.2	0	0	0
BhD1	38070259	38070414	-	156	90.4	0	0	0
BhD1	38070528	38070682	-	155	94.2	0	0	0
BhD1	38070683	38070837	-	155	92.9	0	0	0
BhD1	38070838	38070993	-	156	91	0	0	0
BhD1	38070994	38071148	-	155	96.8	0	0	0
BhD1	38071150	38071304	-	155	93.5	0	0	0
BhD1	38071305	38071460	-	156	95.5	0	0	0
BhD1	38071461	38071613	-	153	90.8	0	0	0
BhD1	38071608	38071750	-	143	93	0	0	0
BhD1	38071753	38071907	-	155	93.5	0	0	0
BhD1	38071908	38072062	-	155	92.3	0	0	0
BhD1	38072063	38072218	-	156	89.7	0	0	0
BhD1	38072219	38072372	-	154	93.5	0	0	0
BhD1	38072373	38072528	-	156	89.7	0	0	0
BhD1	38072642	38072796	-	155	94.2	0	0	0
BhD1	38072797	38072951	-	155	94.2	0	0	0
BhD1	38072952	38073107	-	156	90.4	0	0	0
BhD1	38073221	38073375	-	155	94.2	0	0	0
BhD1	38073376	38073530	-	155	92.9	0	0	0
BhD1	38073531	38073686	-	156	91.7	0	0	0
BhD1	38073687	38073841	-	155	96.8	0	0	0
BhD1	38073843	38073997	-	155	93.5	0	0	0
BhD1	38073998	38074153	-	156	95.5	0	0	0
BhD1	38074154	38074306	-	153	90.8	0	0	0
BhD1	38074301	38074443	-	143	93	0	0	0
BhD1	38074446	38074600	-	155	93.5	0	0	0
BhD1	38074601	38074755	-	155	92.3	0	0	0
BhD1	38074756	38074911	-	156	89.7	0	0	0
BhD1	38074912	38075065	-	154	93.5	0	0	0
BhD1	38075066	38075221	-	156	89.7	0	0	0
BhD1	38075335	38075489	-	155	94.2	8	0	2.1892
BhD1	38075490	38075644	-	155	94.2	8	3	1.86726
BhD1	38075645	38075800	-	156	89.7	19	12	2.24125
BhD1	38075914	38076068	-	155	94.2	2	0	0.918485
BhD1	38076069	38076223	-	155	92.3	2	0	0.918485
BhD1	38076224	38076379	-	156	91.7	1	0	0.531134
BhD1	38076380	38076534	-	155	96.8	0	0	0
BhD1	38076536	38076690	-	155	93.5	0	0	0
BhD1	38076691	38076846	-	156	95.5	0	0	0
BhD1	38076847	38076999	-	153	90.8	0	0	0
BhD1	38076994	38077136	-	143	93	0	0	0
BhD1	38077139	38077293	-	155	93.5	0	0	0
BhD1	38077294	38077448	-	155	92.3	0	3	-0.321934
BhD1	38077449	38077604	-	156	89.1	0	6	-0.584972
BhD1	38077605	38077758	-	154	93.5	0	0	0
BhD1	38077759	38077914	-	156	89.7	0	0	0
BhD1	38078028	38078182	-	155	94.2	0	0	0
BhD1	38078183	38078337	-	155	94.2	0	0	0
BhD1	38078338	38078493	-	156	91	0	0	0
BhD1	38078607	38078761	-	155	94.2	0	0	0
BhD1	38078762	38078916	-	155	94.2	0	0	0
BhD1	38078917	38079072	-	156	90.4	0	0	0
BhD1	38079186	38079340	-	155	94.2	0	0	0
BhD1	38079341	38079495	-	155	92.3	0	0	0
BhD1	38079496	38079651	-	156	91	0	0	0
BhD1	38079652	38079806	-	155	96.8	0	0	0
BhD1	38079808	38079962	-	155	92.3	0	0	0
BhD1	38079964	38080117	-	154	92.2	0	0	0
BhD1	38080118	38080273	-	156	89.7	0	0	0
BhD1	38080274	38080427	-	154	93.5	0	0	0
BhD1	38080428	38080583	-	156	89.7	0	0	0
BhD1	38080697	38080851	-	155	94.2	0	0	0
BhD1	38080852	38081006	-	155	92.3	0	0	0
BhD1	38081007	38081162	-	156	91	0	0	0
BhD1	38081163	38081317	-	155	96.8	0	0	0
BhD1	38081319	38081473	-	155	93.5	0	0	0
BhD1	38081474	38081629	-	156	95.5	0	0	0
BhD1	38081630	38081782	-	153	90.8	0	0	0
BhD1	38081777	38081919	-	143	93	0	0	0
BhD1	38081922	38082076	-	155	93.5	0	0	0
BhD1	38082077	38082231	-	155	92.3	0	0	0
BhD1	38082232	38082387	-	156	89.7	0	0	0
BhD1	38082388	38082541	-	154	93.5	0	0	0
BhD1	38082542	38082697	-	156	89.7	0	0	0
BhD1	38082811	38082965	-	155	94.2	0	0	0
BhD1	38082966	38083120	-	155	94.2	0	0	0
BhD1	38083121	38083276	-	156	91	0	0	0
BhD1	38083390	38083544	-	155	94.2	0	0	0
BhD1	38083545	38083699	-	155	94.2	0	0	0
BhD1	38083700	38083855	-	156	90.4	0	0	0
BhD1	38083969	38084123	-	155	94.2	0	0	0
BhD1	38084124	38084278	-	155	92.3	0	0	0
BhD1	38084279	38084434	-	156	91	0	0	0
BhD1	38084435	38084589	-	155	96.8	0	0	0
BhD1	38084591	38084745	-	155	92.3	0	0	0
BhD1	38084747	38084900	-	154	92.2	0	0	0
BhD1	38084901	38085056	-	156	89.7	0	0	0
BhD1	38085057	38085210	-	154	93.5	0	0	0
BhD1	38085211	38085366	-	156	89.7	0	0	0
BhD1	38085480	38085634	-	155	94.2	0	0	0
BhD1	38085635	38085789	-	155	92.3	0	0	0
BhD1	38085790	38085945	-	156	91	0	0	0
BhD1	38085946	38086100	-	155	96.8	0	0	0
BhD1	38086102	38086256	-	155	93.5	0	0	0
BhD1	38086257	38086412	-	156	95.5	0	0	0
BhD1	38086413	38086565	-	153	90.8	0	0	0
BhD1	38086560	38086702	-	143	93	0	0	0
BhD1	38086705	38086859	-	155	93.5	0	0	0
BhD1	38086860	38087014	-	155	92.3	0	0	0
BhD1	38087015	38087170	-	156	89.7	1	2	0.308737
BhD1	38087171	38087324	-	154	92.9	5	4	1.2744
BhD1	38087325	38087480	-	156	89.7	5	3	1.36751
BhD1	38087594	38087748	-	155	94.2	13	2	2.54013
BhD1	38087749	38087903	-	155	92.3	26	11	2.71349
BhD1	38087904	38088059	-	156	90.4	22	10	2.55733
BhD1	38088060	38088214	-	155	96.8	7	0	2.04105
BhD1	38088216	38088370	-	155	93.5	13	1	2.64705
BhD1	38088371	38088526	-	156	94.9	25	25	1.97559
BhD1	38088527	38088679	-	153	91.5	48	35	2.5134
BhD1	38088674	38088816	-	143	91.6	47	17	3.18101
BhD1	38088819	38088973	-	155	93.5	47	8	3.71707
BhD1	38088974	38089128	-	155	92.9	60	30	2.98464
BhD1	38089129	38089284	-	156	90.4	57	26	3.05777
BhD1	38091461	38091615	-	155	94.2	37	24	2.54161
BhD1	38091616	38091770	-	155	93.5	38	9	3.35552
BhD1	38091771	38091926	-	156	91	44	9	3.556
BhD1	38091927	38092078	-	152	94.7	61	29	3.0424
BhD1	38092073	38092215	-	143	91.6	40	16	3.01045
BhD1	38092216	38092371	-	156	91	34	0	4.01187
BhD1	38092372	38092523	-	152	94.7	36	10	3.21487
BhD1	38092518	38092660	-	143	91.6	30	15	2.67323
BhD1	38092661	38092816	-	156	91	32	1	3.81451
BhD1	38092817	38092968	-	152	94.7	39	15	3.02836
BhD1	38092963	38093106	-	144	94.4	77	38	3.08145
BhD1	38093107	38093262	-	156	91.7	103	55	3.06857
BhD1	38093263	38093417	-	155	92.9	89	50	2.97453
BhD1	38093418	38093573	-	156	93.6	86	34	3.35694
BhD1	38093574	38093729	-	156	92.9	78	46	2.88542
BhD1	38093770	38093925	-	156	92.3	58	50	2.37564
BhD1	38093927	38094081	-	155	94.8	70	60	2.42196
BhD1	38094082	38094237	-	156	91.7	86	44	3.07314
BhD1	38094238	38094392	-	155	94.2	74	39	2.99721
BhD1	38094393	38094548	-	156	90.4	79	47	2.87862
BhD1	38094549	38094703	-	155	94.8	77	50	2.77111
BhD1	38094705	38094859	-	155	92.9	77	32	3.26588
BhD1	38094860	38095014	-	155	94.8	62	22	3.33512
BhD1	38095015	38095170	-	156	90.4	61	32	2.94052
BhD1	38095171	38095325	-	155	94.8	87	38	3.2529
BhD1	38095327	38095480	-	154	94.8	88	26	3.66491
BhD1	38095482	38095637	-	156	94.2	75	25	3.47898
BhD1	38095638	38095790	-	153	92.8	53	34	2.68129
BhD1	38095785	38095928	-	144	93.8	73	45	2.8177
BhD1	38095929	38096084	-	156	91	84	47	2.96478
BhD1	38096085	38096239	-	155	94.2	75	34	3.16487
BhD1	38096240	38096395	-	156	94.2	56	57	2.17261
BhD1	38096396	38096551	-	156	93.6	82	63	2.58476
BhD1	38096553	38096707	-	155	92.3	82	34	3.29002
BhD1	38096709	38096862	-	154	94.8	51	23	3.02237
BhD1	38096864	38097019	-	156	94.9	36	23	2.54502
BhD1	38097020	38097172	-	153	91.5	44	40	2.24787
BhD1	38097167	38097311	-	145	93.1	67	47	2.64806
BhD1	38097312	38097467	-	156	94.2	96	46	3.17738
BhD1	38097468	38097622	-	155	92.9	88	51	2.93555
BhD1	38097623	38097744	-	122	91.8	65	43	2.70706
BhD1	38097745	38097900	-	156	94.9	76	40	3.00655
BhD1	38097901	38098056	-	156	94.2	68	45	2.7185
BhD1	38098057	38098209	-	153	92.8	54	53	2.20836
BhD1	38098204	38098347	-	144	92.4	52	56	2.09103
BhD1	38111586	38111740	-	155	93.5	55	47	2.37351
BhD1	38111741	38111896	-	156	92.9	67	39	2.85828
BhD1	38111897	38112051	-	155	94.8	63	45	2.61197
BhD1	38112052	38112207	-	156	91.7	57	57	2.19717
BhD1	38120698	38120853	-	156	93.6	51	34	2.62809
BhD1	38120854	38121009	-	156	94.2	46	18	3.1025
BhD1	38121010	38121165	-	156	94.2	57	20	3.3057
BhD1	38121206	38121361	-	156	92.3	33	13	2.9126
BhD1	38121362	38121516	-	155	96.1	7	0	2.04105
BhD1	38121517	38121672	-	156	91	1	0	0.531134
BhD1	38121673	38121828	-	156	98.1	0	0	0
BhD1	38121829	38121984	-	156	94.2	0	0	0
BhD1	38121985	38122139	-	155	94.2	0	0	0
BhD1	38122141	38122295	-	155	94.2	0	0	0
BhD1	38123346	38123501	-	156	92.3	0	0	0
BhD1	38123502	38123656	-	155	96.1	0	0	0
BhD1	38123657	38123812	-	156	91	0	0	0
BhD1	38123813	38123968	-	156	98.1	0	0	0
BhD1	38123969	38124124	-	156	94.2	0	0	0
BhD1	38124125	38124279	-	155	94.2	0	0	0
BhD1	38124281	38124435	-	155	94.2	0	0	0
BhD1	38125486	38125641	-	156	92.3	0	0	0
BhD1	38125642	38125796	-	155	96.1	0	0	0
BhD1	38125797	38125952	-	156	91	0	0	0
BhD1	38125953	38126108	-	156	98.1	0	0	0
BhD1	38126109	38126264	-	156	94.2	0	0	0
BhD1	38126265	38126419	-	155	94.2	0	0	0
BhD1	38126421	38126575	-	155	94.2	0	0	0
BhD1	38127626	38127781	-	156	92.3	0	0	0
BhD1	38127782	38127936	-	155	96.1	0	0	0
BhD1	38127937	38128092	-	156	91	0	0	0
BhD1	38128093	38128248	-	156	98.1	0	0	0
BhD1	38128249	38128404	-	156	94.2	0	0	0
BhD1	38128405	38128559	-	155	94.2	0	0	0
BhD1	38128561	38128715	-	155	94.2	0	0	0
BhD1	38129766	38129921	-	156	92.3	0	0	0
BhD1	38129922	38130076	-	155	96.1	0	0	0
BhD1	38130077	38130232	-	156	91	0	0	0
BhD1	38130233	38130388	-	156	98.1	0	0	0
BhD1	38130389	38130544	-	156	94.2	0	0	0
BhD1	38130545	38130699	-	155	94.2	0	0	0
BhD1	38130701	38130855	-	155	94.2	0	0	0
BhD1	38131906	38132061	-	156	92.3	0	0	0
BhD1	38132062	38132216	-	155	96.1	0	0	0
BhD1	38132217	38132372	-	156	91	0	0	0
BhD1	38132373	38132528	-	156	98.1	0	0	0
BhD1	38132529	38132684	-	156	94.2	0	0	0
BhD1	38132685	38132839	-	155	94.2	0	0	0
BhD1	38132841	38132995	-	155	94.2	0	0	0
BhD1	38134046	38134202	-	157	92.3	25	25	1.97559
BhD1	38134203	38134357	-	155	96.1	16	9	2.2143
BhD1	38134358	38134513	-	156	90.4	25	22	2.09759
BhD1	38134514	38134669	-	156	98.1	16	12	2.02165
BhD1	38134670	38134825	-	156	94.2	12	1	2.54918
BhD1	38134826	38134981	-	156	94.2	18	6	2.58674
BhD1	38134982	38135136	-	155	94.8	42	31	2.45827
BhD1	38136187	38136342	-	156	92.3	0	0	0
BhD1	38136343	38136497	-	155	96.1	0	0	0
BhD1	38136498	38136653	-	156	91	0	0	0
BhD1	38136654	38136809	-	156	98.1	0	0	0
BhD1	38136810	38136965	-	156	94.2	0	0	0
BhD1	38136966	38137120	-	155	94.2	0	0	0
BhD1	38137122	38137276	-	155	94.2	0	0	0
BhD1	38138327	38138482	-	156	92.3	6	0	1.87593
BhD1	38138483	38138637	-	155	96.1	14	6	2.2692
BhD1	38138638	38138793	-	156	89.7	48	33	2.57614
BhD1	38138794	38138949	-	156	98.1	61	25	3.1905
BhD1	38138950	38139105	-	156	94.2	54	8	3.90881
BhD1	38139106	38139260	-	155	95.5	55	30	2.86384
BhD1	38139261	38139416	-	156	91	64	36	2.88184
BhD1	38139417	38139571	-	155	87.7	97	40	3.34954
BhD1	38139572	38139728	-	157	92.3	93	40	3.29019
BhD1	38139731	38139884	-	154	94.2	80	38	3.13506
BhD1	38139885	38140039	-	155	92.3	81	42	3.04146
BhD1	38140040	38140193	-	154	92.9	74	34	3.14607
BhD1	38140196	38140351	-	156	92.3	86	34	3.35694
BhD1	38140352	38140507	-	156	93.6	79	64	2.51334
BhD1	38140508	38140663	-	156	94.2	84	63	2.61861
BhD1	38140664	38140819	-	156	93.6	86	36	3.29554
BhD1	38140820	38140975	-	156	91.7	83	50	2.8764
BhD1	38140976	38141131	-	156	94.9	78	46	2.88542
BhD1	38141133	38141287	-	155	91.6	68	44	2.74403
BhD1	38141288	38141443	-	156	92.9	77	37	3.1106
BhD1	38141444	38141599	-	156	94.2	93	41	3.26271
BhD1	38141600	38141755	-	156	91.7	113	50	3.31141
BhD1	38141756	38141911	-	156	94.9	118	43	3.54552
BhD1	38141913	38142067	-	155	94.2	108	52	3.20162
BhD1	38142068	38142223	-	156	94.2	95	54	2.97621
BhD1	38142224	38142379	-	156	92.9	96	41	3.30745
BhD1	38142380	38142535	-	156	92.3	79	38	3.11741
BhD1	38142536	38142690	-	155	94.8	76	48	2.8001
BhD1	38142691	38142847	-	157	91.7	84	45	3.01454
BhD1	38142848	38143003	-	156	92.9	93	51	3.01334
BhD1	38143004	38143159	-	156	95.5	87	51	2.91947
BhD1	38143160	38143315	-	156	94.9	82	37	3.19887
BhD1	38143316	38143471	-	156	92.3	80	44	2.97156
BhD1	38143472	38143626	-	155	92.3	91	61	2.77018
BhD1	38143627	38143782	-	156	91.7	74	68	2.3477
BhD1	38143784	38143938	-	155	92.3	61	66	2.11454
BhD1	38143939	38144093	-	155	91	89	54	2.88433
BhD1	38144094	38144239	-	146	92.5	63	44	2.63751
BhD1	38144604	38144759	-	156	93.6	75	46	2.83045
BhD1	38144761	38144914	-	154	91.6	86	47	2.99786
BhD1	38144916	38145071	-	156	93.6	57	23	3.17641
BhD1	38145072	38145227	-	156	91.7	54	17	3.37275
BhD1	38145228	38145383	-	156	93.6	51	17	3.29368
BhD1	38145384	38145539	-	156	96.8	51	13	3.5078
BhD1	38145540	38145695	-	156	91.7	60	32	2.91753
BhD1	38145696	38145851	-	156	95.5	76	33	3.21514
BhD1	38145852	38146001	-	150	91.3	80	34	3.25535
BhD1	38146002	38146157	-	156	93.6	90	43	3.16309
BhD1	38146158	38146313	-	156	94.9	101	43	3.32562
BhD1	38146314	38146469	-	156	96.8	68	34	3.02783
BhD1	38146470	38146625	-	156	91.7	51	8	3.82973
BhD1	38146626	38146781	-	156	94.2	52	23	3.04921
BhD1	38146782	38146937	-	156	91.7	71	42	2.85683
BhD1	38146939	38147093	-	155	92.3	90	42	3.18957
BhD1	38147094	38147249	-	156	93.6	64	15	3.71193
BhD1	38147250	38147405	-	156	91.7	58	24	3.15992
BhD1	38147406	38147561	-	156	92.3	67	27	3.2453
BhD1	38147562	38147717	-	156	96.8	56	29	2.92358
BhD1	38147718	38147863	-	146	93.2	70	57	2.48336
BhD1	38147897	38148052	-	156	91.7	60	67	2.07317
BhD1	38148053	38148209	-	157	95.5	71	67	2.30794
BhD1	38148210	38148365	-	156	94.2	77	47	2.84266
BhD1	38148366	38148521	-	156	98.1	83	30	3.43829
BhD1	38148522	38148677	-	156	94.9	66	33	3.01787
BhD1	38148678	38148833	-	156	92.9	54	28	2.9088
BhD1	38148834	38148989	-	156	94.9	45	9	3.58687
BhD1	38148990	38149145	-	156	91.7	69	28	3.24985
BhD1	38149147	38149299	-	153	93.5	85	66	2.57865
BhD1	38162505	38162660	-	156	91	58	22	3.24238
BhD1	38162661	38162816	-	156	94.2	83	28	3.50868
BhD1	38162817	38162972	-	156	91.7	90	37	3.32974
BhD1	38162974	38163128	-	155	93.5	83	44	3.02325
BhD1	38163129	38163284	-	156	93.6	71	32	3.15229
BhD1	38163285	38163440	-	156	94.9	66	47	2.62707
BhD1	38163441	38163596	-	156	91.7	71	61	2.42189
BhD1	38163597	38163753	-	157	96.2	65	51	2.51114
BhD1	38163754	38163909	-	156	91	65	48	2.58153
BhD1	38163910	38164065	-	156	93.6	72	42	2.8764
BhD1	38164066	38164221	-	156	91	71	47	2.72908
BhD1	38164222	38164377	-	156	93.6	59	55	2.2875
BhD1	38164378	38164532	-	155	95.5	55	43	2.47479
BhD1	38164533	38164679	-	147	93.2	59	39	2.68117
BhD1	38164708	38164863	-	156	94.2	78	36	3.15844
BhD1	38164864	38165019	-	156	93.6	54	43	2.44937
BhD1	38165020	38165170	-	151	93.4	66	53	2.48735
BhD1	38165171	38165326	-	156	94.9	57	49	2.37495
BhD1	38165327	38165482	-	156	92.3	61	48	2.49306
BhD1	38165483	38165638	-	156	96.2	67	53	2.50833
BhD1	38165639	38165794	-	156	91	70	40	2.89145
BhD1	38165795	38165950	-	156	93.6	64	38	2.82295
BhD1	38165951	38166106	-	156	91	64	45	2.63392
BhD1	38166107	38166262	-	156	97.4	64	38	2.82295
BhD1	38166263	38166418	-	156	92.9	67	41	2.80278
BhD1	38166419	38166574	-	156	93.6	64	46	2.60882
BhD1	38166575	38166730	-	156	94.9	62	46	2.5646
BhD1	38166731	38166886	-	156	93.6	65	61	2.29859
BhD1	38179606	38179761	-	156	91.7	23	0	3.49012
BhD1	38179762	38179917	-	156	94.9	33	2	3.74911
BhD1	38179918	38180073	-	156	91.7	59	31	2.92733
BhD1	38181682	38181839	-	158	93.6	74	53	2.64726
BhD1	38181840	38181995	-	156	92.9	63	52	2.44486
BhD1	38181996	38182151	-	156	93.6	51	59	2.0019
BhD1	38182192	38182345	-	154	92.2	50	59	1.97455
BhD1	38182348	38182503	-	156	92.9	57	54	2.2613
BhD1	38182504	38182659	-	156	92.3	51	45	2.31876
BhD1	38182660	38182815	-	156	93.6	68	45	2.7185
BhD1	38182816	38182971	-	156	91	62	38	2.77872
BhD1	38182972	38183127	-	156	92.3	73	45	2.8177
BhD1	38183128	38183283	-	156	96.2	67	57	2.42218
BhD1	38183284	38183439	-	156	92.3	77	50	2.77111
BhD1	38183440	38183597	-	158	92.9	74	60	2.49971
BhD1	38183598	38183753	-	156	93.6	79	43	2.97991
BhD1	38183754	38183909	-	156	95.5	55	57	2.14762
BhD1	38183910	38184063	-	154	89.6	51	51	2.17437
BhD1	38184065	38184219	-	155	95.5	54	46	2.37275
BhD1	38184220	38184375	-	156	89.7	57	49	2.37495
BhD1	38184376	38184531	-	156	96.2	40	42	2.06291
BhD1	38184532	38184686	-	155	93.5	54	47	2.34808
BhD1	38225845	38225997	+	153	94.8	30	51	1.45083
BhD1	38225998	38226153	+	156	94.9	30	40	1.72767
BhD1	38226154	38226308	+	155	91	33	38	1.91259
BhD1	38226310	38226463	+	154	90.9	26	46	1.37906
BhD1	38226465	38226620	+	156	93.6	25	49	1.25431
BhD1	38226628	38226774	+	147	87.8	28	60	1.16581
BhD1	38255498	38255653	-	156	89	64	46	2.60882
BhD1	38255654	38255801	-	148	93.2	66	55	2.44363
BhD1	38255811	38255966	-	156	89.1	64	69	2.12695
BhD1	38255967	38256121	-	155	92.9	68	65	2.2846
BhD1	38256256	38256410	-	155	92.3	71	60	2.44179
BhD1	38259187	38259342	-	156	92.9	32	48	1.60803
BhD1	38259344	38259490	-	147	89.1	52	49	2.24776
BhD1	38259507	38259662	-	156	91.7	60	56	2.28949
BhD1	38259665	38259815	-	151	92.1	58	45	2.49695
BhD1	38259816	38259971	-	156	91.7	57	39	2.63327
BhD1	38260153	38260300	+	148	90.3	54	53	2.20836
BhD1	38260317	38260470	+	154	93.4	58	41	2.60192
BhD1	38260471	38260626	+	156	91.6	67	35	2.97612
BhD1	38260631	38260772	+	142	93.7	75	41	2.96051
BhD1	38260784	38260942	+	159	92.9	75	51	2.71115
BhD1	38260943	38261097	+	155	87.7	85	49	2.93332
BhD1	38261106	38261253	+	148	95.3	73	51	2.6733
BhD1	38261255	38261409	+	155	92.3	85	52	2.86406
BhD1	38261411	38261564	+	154	86.4	75	56	2.60097
BhD1	38261566	38261718	+	153	92.2	87	63	2.66794
BhD1	38261720	38261874	+	155	87.1	90	56	2.85699
BhD1	38261876	38262029	+	154	95.5	90	63	2.71563
BhD1	38262031	38262185	+	155	94.8	82	49	2.88284
BhD1	38262187	38262341	+	155	94.2	73	51	2.6733
BhD1	38262343	38262487	+	145	90.3	75	56	2.60097
BhD1	38262499	38262646	+	148	94.6	78	53	2.72103
BhD1	38262657	38262812	+	156	88.4	64	55	2.40072
BhD1	38262814	38262972	+	159	93.6	65	48	2.58153
BhD1	38263105	38263259	+	155	93.5	54	54	2.18633
BhD1	38263261	38263414	+	154	94.2	62	51	2.4453
BhD1	38263416	38263560	+	145	91.7	57	38	2.66184
BhD1	38263572	38263730	+	159	93.6	59	33	2.86174
BhD1	38263731	38263887	+	157	86.5	53	43	2.42349
BhD1	38263888	38264042	+	155	91.6	71	36	3.02676
BhD1	38264045	38264199	+	155	87.7	67	46	2.67272
BhD1	38264209	38264353	+	145	91	66	63	2.2809
BhD1	38264356	38264499	+	144	88.2	56	57	2.17261
BhD1	38264501	38264654	+	154	95.5	55	51	2.27887
BhD1	38264656	38264810	+	155	93.5	46	50	2.05519
BhD1	38273343	38273487	+	145	90.3	77	58	2.59602
BhD1	38273490	38273633	+	144	89.6	67	57	2.42218
BhD1	38273635	38273787	+	153	95.4	80	58	2.64963
BhD1	38273789	38273943	+	155	93.5	83	44	3.02325
BhD1	38273945	38274099	+	155	90.3	92	56	2.88793
BhD1	38274109	38274253	+	145	92.4	86	58	2.75121
BhD1	38274255	38274409	+	155	90.3	72	61	2.44146
BhD1	38275432	38275585	+	154	90.3	58	43	2.54848
BhD1	38275586	38275741	+	156	91.7	55	58	2.12687
BhD1	38275765	38275921	+	157	91.7	62	31	2.99632
BhD1	38275922	38276076	+	155	86.5	70	34	3.06833
BhD1	38276078	38276233	+	156	93.6	87	44	3.0894
BhD1	38276234	38276389	+	156	90.4	93	54	2.94623
BhD1	38276390	38276545	+	156	90.4	85	67	2.56027
BhD1	38276546	38276700	+	155	86.5	79	50	2.80707
BhD1	38276702	38276857	+	156	94.2	78	34	3.21984
BhD1	38276858	38277013	+	156	91.7	94	39	3.33327
BhD1	38277014	38277168	+	155	89.7	95	63	2.79179
BhD1	38277169	38277323	+	155	87.7	68	57	2.44286
BhD1	38277325	38277481	+	157	91.7	41	27	2.56615
BhD1	38277482	38277636	+	155	85.8	62	27	3.13718
BhD1	38277638	38277793	+	156	94.2	67	34	3.00714
BhD1	38279183	38279335	-	153	93.5	67	42	2.77582
BhD1	38279337	38279491	-	155	89	74	53	2.64726
BhD1	38279630	38279784	-	155	90.3	96	57	2.92684
BhD1	38279786	38279939	-	154	90.3	79	43	2.97991
BhD1	38279941	38280094	-	154	85.7	72	44	2.82393
BhD1	38280096	38280250	-	155	91.6	75	54	2.64404
BhD1	38280252	38280406	-	155	89	93	48	3.08373
BhD1	38280407	38280560	-	154	96.1	87	52	2.89675
BhD1	38280562	38280716	-	155	89	60	37	2.76225
BhD1	38280850	38281009	-	160	91	80	23	3.64964
BhD1	38281010	38281160	-	151	93.9	87	45	3.06387
BhD1	38281265	38281411	-	147	89.1	76	40	3.00655
BhD1	38281413	38281561	-	149	88.6	81	35	3.24176
BhD1	38281569	38281726	-	158	94.8	93	58	2.86134
BhD1	38281728	38281882	-	155	91	84	48	2.94053
BhD1	38281884	38282036	-	153	95.4	78	26	3.49547
BhD1	38282038	38282191	-	154	88.3	79	35	3.20668
BhD1	38282193	38282346	-	154	94.8	95	40	3.32017
BhD1	38282359	38282503	-	145	93.1	71	60	2.44179
BhD1	38282515	38282659	-	145	94.5	73	54	2.60619
BhD1	38282661	38282814	-	154	92.2	79	40	3.06083
BhD1	38282816	38282971	-	156	89	80	48	2.87202
BhD1	38282972	38283124	-	153	94.1	81	48	2.88946
BhD1	38283126	38283280	-	155	89.7	61	24	3.23003
BhD1	38283414	38283564	-	151	93.2	49	32	2.63699
BhD1	38283574	38283729	-	156	89.7	63	71	2.06982
BhD1	38283731	38283877	-	147	90.5	58	65	2.06305
BhD1	38283887	38284040	-	154	93.5	64	47	2.58416
BhD1	38284042	38284186	-	145	91	68	51	2.57411
BhD1	38300339	38300485	+	147	89.8	50	48	2.21741
BhD1	38300487	38300639	+	153	88.2	56	54	2.23674
BhD1	38300641	38300796	+	156	87.8	70	58	2.4626
BhD1	38300806	38300953	+	148	89.2	65	61	2.29859
BhD1	38300954	38301108	+	155	92.3	66	53	2.48735
BhD1	38301110	38301265	+	156	91.7	74	50	2.71543
BhD1	38301275	38301421	+	147	89.8	51	41	2.42373
BhD1	38301423	38301578	+	156	94.9	58	50	2.37564
BhD1	38301588	38301734	+	147	89.8	56	38	2.63728
BhD1	38301736	38301891	+	156	91	72	45	2.79839
BhD1	38318805	38318960	-	156	89.1	33	62	1.34699
BhD1	38318961	38319116	-	156	90.4	51	43	2.37029
BhD1	38319117	38319272	-	156	93.6	62	42	2.66769
BhD1	38319274	38319428	-	155	87.1	82	39	3.14115
BhD1	38319429	38319585	-	157	91	59	51	2.37631
BhD1	38319586	38319741	-	156	93.6	53	53	2.18248
BhD1	38323765	38323920	+	156	91.7	59	53	2.33122
BhD1	38323921	38324075	+	155	85.8	64	67	2.16302
BhD1	38324077	38324233	+	157	89.7	54	53	2.20836
BhD1	38337161	38337314	+	154	95.5	62	44	2.61523
BhD1	38337315	38337468	+	154	94.8	67	36	2.94574
BhD1	38337470	38337624	+	155	93.5	60	39	2.70453
BhD1	38337626	38337781	+	156	94.2	62	50	2.46838
BhD1	38344028	38344184	-	157	94.9	60	51	2.39967
BhD1	38344185	38344340	-	156	92.3	34	60	1.42688
BhD1	38344341	38344496	-	156	94.2	34	61	1.40698
BhD1	38344497	38344652	-	156	91.7	31	62	1.26272
BhD1	38344653	38344807	-	155	96.1	49	41	2.3685
BhD1	38344809	38344962	-	154	91.6	66	48	2.60283
BhD1	38345090	38345244	-	155	87.7	58	43	2.54848
BhD1	38394004	38394158	-	155	91	40	43	2.03644
BhD1	38394159	38394314	-	156	94.2	36	41	1.94638
BhD1	38394315	38394469	-	155	94.8	29	48	1.47577
BhD1	38394472	38394626	-	155	96.8	30	47	1.54547
BhD1	38394627	38394782	-	156	95.5	44	49	2.01757
BhD1	38394783	38394926	-	144	90.3	59	49	2.42285
BhD1	38408656	38408811	-	156	94.2	37	70	1.35398
BhD1	38408812	38408967	-	156	93.6	50	40	2.42386
BhD1	38408968	38409123	-	156	92.9	48	39	2.39556
BhD1	38409124	38409279	-	156	92.3	47	49	2.10825
BhD1	38409291	38409435	-	145	90.3	40	41	2.08988
BhD1	38409436	38409590	-	155	92.3	31	54	1.42778
BhD1	38409591	38409746	-	156	91	34	59	1.44706
BhD1	38409748	38409903	-	156	91	39	45	1.95035
BhD1	38409904	38410059	-	156	94.9	44	33	2.45646
BhD1	38410060	38410215	-	156	90.4	48	35	2.5134
BhD1	38410216	38410371	-	156	92.9	46	57	1.90086
BhD1	38410372	38410527	-	156	94.2	37	60	1.5416
BhD1	38410529	38410683	-	155	86.5	39	52	1.78324
BhD1	38410684	38410839	-	156	91	30	49	1.49737
BhD1	38410840	38410987	-	148	90.5	34	49	1.66607
BhD1	38410990	38411145	-	156	91.6	48	66	1.78258
BhD1	38411146	38411300	-	155	95.5	49	58	1.96713
BhD1	38411301	38411456	-	156	93.6	42	55	1.81844
BhD1	38411457	38411611	-	155	92.3	54	62	2.02127
BhD1	38411612	38411767	-	156	90.4	49	51	2.11914
BhD1	38411769	38411907	-	139	89.2	38	51	1.77055
BhD1	38413032	38413179	-	148	89.9	29	50	1.42847
BhD1	38413180	38413335	-	156	94.9	37	41	1.98361
BhD1	38413336	38413491	-	156	92.3	37	47	1.82889
BhD1	38413492	38413648	-	157	90.4	32	51	1.53765
BhD1	38413649	38413804	-	156	92.3	28	53	1.31337
BhD1	38423495	38423650	-	156	91	60	45	2.54406
BhD1	38423651	38423806	-	156	92.9	53	35	2.65026
BhD1	38423818	38423961	-	144	89.6	49	46	2.23844
BhD1	38423963	38424118	-	156	91	50	57	2.01577
BhD1	38424119	38424275	-	157	91.7	37	43	1.93017
BhD1	38424276	38424431	-	156	90.4	54	35	2.67614
BhD1	38424432	38424586	-	155	93.5	60	40	2.67652
BhD1	38430086	38430241	-	156	91	49	52	2.09642
BhD1	38430243	38430397	-	155	89	55	58	2.12687
BhD1	38430398	38430553	-	156	94.2	64	40	2.76637
BhD1	38430554	38430710	-	157	92.9	63	49	2.51412
BhD1	38430711	38430866	-	156	91	62	54	2.37818
BhD1	38430867	38431021	-	155	95.5	72	54	2.58689
BhD1	38431022	38431177	-	156	92.9	65	62	2.27897
BhD1	38431178	38431333	-	156	91.7	43	48	2.00988
BhD1	38431334	38431488	-	155	94.2	49	44	2.28906
BhD1	38431489	38431642	-	154	97.4	61	52	2.39995
BhD1	38431644	38431799	-	156	89.7	79	56	2.6738
BhD1	38431800	38431954	-	155	95.5	65	47	2.60578
BhD1	38431955	38432110	-	156	94.2	55	41	2.52823
BhD1	38432111	38432265	-	155	92.3	56	33	2.78928
BhD1	38432266	38432419	-	154	90.9	46	46	2.15141
BhD1	38432423	38432577	-	155	86.5	67	45	2.69781
BhD1	38432578	38432733	-	156	91.7	56	33	2.78928
BhD1	38432734	38432888	-	155	94.2	52	32	2.71906
BhD1	38432890	38433042	-	153	94.1	54	37	2.61602
BhD1	38433043	38433198	-	156	92.3	61	42	2.64506
BhD1	38434207	38434361	-	155	87.7	66	56	2.42225
BhD1	38434362	38434517	-	156	94.9	75	33	3.19658
BhD1	38434518	38434672	-	155	91.6	70	47	2.70925
BhD1	38434674	38434829	-	156	93.6	35	62	1.42662
BhD1	38434841	38434982	-	142	90.1	42	60	1.7146
BhD1	38434983	38435125	-	143	92.3	45	45	2.14628
BhD1	38435118	38435264	-	147	87.8	48	39	2.39556
BhD1	38445971	38446125	-	155	92.3	51	50	2.19745
BhD1	38446127	38446282	-	156	92.3	65	42	2.73353
BhD1	38446283	38446437	-	155	91.6	69	50	2.61758
BhD1	38446440	38446594	-	155	85.2	61	41	2.67203
BhD1	38446595	38446750	-	156	93.6	56	47	2.39849
BhD1	38446751	38446906	-	156	91	51	38	2.5078
BhD1	38446907	38447062	-	156	92.9	60	33	2.8851
BhD1	38447063	38447213	-	151	90.7	44	48	2.04142
BhD1	38447219	38447372	-	154	88.3	69	46	2.7138
BhD1	38447373	38447528	-	156	91	78	65	2.47661
BhD1	38447530	38447684	-	155	89.7	69	41	2.84386
BhD1	38447685	38447839	-	155	91	74	40	2.96919
BhD1	38447841	38447995	-	155	92.9	59	46	2.49561
BhD1	38447997	38448151	-	155	89.7	73	36	3.06562
BhD1	38448469	38448623	-	155	92.3	69	62	2.36233
BhD1	38465467	38465622	+	156	90.4	63	29	3.08731
BhD1	38465623	38465778	+	156	88.5	54	17	3.37275
BhD1	38465779	38465933	+	155	95.5	58	28	3.00791
BhD1	38465934	38466080	+	147	89.1	59	29	2.99604
BhD1	38466082	38466235	+	154	92.9	62	38	2.77872
BhD1	38466236	38466390	+	155	91.6	77	51	2.74803
BhD1	38466391	38466545	+	155	96.8	72	54	2.58689
BhD1	38466546	38466702	+	157	89.7	78	45	2.91051
BhD1	38466704	38466857	+	154	96.8	78	36	3.15844
BhD1	38466858	38467012	+	155	91.6	84	43	3.06607
BhD1	38467013	38467167	+	155	96.8	77	53	2.70294
BhD1	38467168	38467323	+	156	91	75	40	2.98799
BhD1	38467324	38467479	+	156	89.1	61	29	3.0424
BhD1	38467480	38467634	+	155	95.5	53	29	2.8473
BhD1	38467635	38467781	+	147	89.8	59	36	2.76863
BhD1	38467783	38467937	+	155	93.5	66	40	2.80928
BhD1	38467938	38468084	+	147	89.1	82	44	3.00622
BhD1	38468086	38468240	+	155	92.9	57	64	2.05776
BhD1	38468241	38468387	+	147	91.2	70	44	2.78453
BhD1	38468389	38468543	+	155	91.6	67	59	2.38095
BhD1	38468544	38468690	+	147	90.5	62	62	2.21313
BhD1	38468693	38468846	+	154	93.5	61	58	2.27066
BhD1	38468847	38469001	+	155	90.3	70	73	2.1825
BhD1	38469002	38469157	+	156	87.8	64	48	2.55992
BhD1	38469158	38469312	+	155	96.8	56	40	2.5807
BhD1	38469313	38469468	+	156	91	62	35	2.86799
BhD1	38469470	38469623	+	154	97.4	55	34	2.73259
BhD1	38469624	38469778	+	155	89	71	46	2.75374
BhD1	38469779	38469933	+	155	90.3	92	70	2.61784
BhD1	38469934	38470089	+	156	89.1	108	52	3.20162
BhD1	38470090	38470245	+	156	87.8	93	43	3.20927
BhD1	38470246	38470400	+	155	94.8	92	57	2.86687
BhD1	38470401	38470547	+	147	89.1	73	63	2.42177
BhD1	38470549	38470704	+	156	90.4	88	71	2.53779
BhD1	38470705	38470859	+	155	92.9	102	60	2.95096
BhD1	38470860	38471014	+	155	95.5	85	25	3.65461
BhD1	38471015	38471170	+	156	90.4	66	27	3.22432
BhD1	38474240	38474394	-	155	88.4	69	45	2.73889
BhD1	38474395	38474550	-	156	91.7	75	38	3.04457
BhD1	38474551	38474706	-	156	93.6	68	38	2.90753
BhD1	38474708	38474862	-	155	87.7	81	55	2.73026
BhD1	38474863	38475018	-	156	91	98	54	3.02004
BhD1	38475019	38475174	-	156	90.4	72	41	2.90336
BhD1	38475176	38475330	-	155	87.7	74	44	2.86228
BhD1	38475331	38475486	-	156	94.2	61	41	2.67203
BhD1	38475487	38475642	-	156	94.9	61	22	3.31249
BhD1	38475644	38475798	-	155	87.1	49	15	3.34154
BhD1	38475799	38475954	-	156	92.3	47	7	3.79107
BhD1	38475955	38476110	-	156	93.6	56	22	3.19368
BhD1	38476112	38476266	-	155	88.4	54	13	3.58688
BhD1	38476267	38476422	-	156	92.3	49	22	3.00896
BhD1	38476423	38476578	-	156	90.4	60	32	2.91753
BhD1	38476580	38476734	-	155	89	62	13	3.77873
BhD1	38476735	38476890	-	156	93.6	98	16	4.25709
BhD1	38476891	38477046	-	156	94.2	88	30	3.52052
BhD1	38477048	38477202	-	155	87.1	59	16	3.54624
BhD1	38477203	38477358	-	156	92.3	60	18	3.47007
BhD1	38477359	38477514	-	156	93.6	70	43	2.81053
BhD1	38477516	38477670	-	155	87.7	60	41	2.64903
BhD1	38477671	38477826	-	156	91.7	60	20	3.37696
BhD1	38477827	38477982	-	156	91	26	1	3.53663
BhD1	38477984	38478138	-	155	89	5	0	1.68944
BhD1	38478139	38478294	-	156	93.6	2	0	0.918485
BhD1	38478295	38478450	-	156	95.5	14	0	2.85418
BhD1	38478453	38478605	-	153	93.5	42	12	3.29958
BhD1	38478606	38478761	-	156	90.4	71	34	3.08816
BhD1	38478763	38478917	-	155	88.4	93	31	3.56436
BhD1	38478918	38479073	-	156	92.3	87	50	2.94256
BhD1	38479074	38479229	-	156	92.3	98	54	3.02004
BhD1	38479230	38479384	-	155	96.8	102	63	2.89207
BhD1	38479385	38479540	-	156	94.2	93	57	2.8821
BhD1	38479541	38479696	-	156	91	100	64	2.84501
BhD1	38479697	38479852	-	156	91	88	50	2.95863
BhD1	38479854	38480008	-	155	88.4	59	13	3.70974
BhD1	38480009	38480164	-	156	91.7	57	25	3.09624
BhD1	38480165	38480320	-	156	91.7	58	32	2.87041
BhD1	38480322	38480476	-	155	91	44	35	2.39372
BhD1	38480477	38480632	-	156	91	33	10	3.09703
BhD1	38480634	38480788	-	155	89	8	0	2.1892
BhD1	38480789	38480944	-	156	93.6	2	0	0.918485
BhD1	38480945	38481100	-	156	95.5	17	0	3.09864
BhD1	38481103	38481255	-	153	93.5	37	11	3.18798
BhD1	38481256	38481411	-	156	90.4	76	33	3.21514
BhD1	38481413	38481567	-	155	89.7	82	50	2.85938
BhD1	38481568	38481723	-	156	94.9	61	61	2.21012
BhD1	38481724	38481879	-	156	91.7	73	53	2.62822
BhD1	38481880	38482035	-	156	94.9	84	39	3.175
BhD1	38482036	38482191	-	156	92.9	90	34	3.42089
BhD1	38482192	38482347	-	156	90.4	102	45	3.288
BhD1	38482348	38482502	-	155	88.4	88	50	2.95863
BhD1	38482507	38482658	-	152	92.1	86	59	2.73075
BhD1	38482659	38482814	-	156	92.3	86	50	2.9263
BhD1	38482816	38482970	-	155	87.7	72	35	3.0767
BhD1	38482972	38483126	-	155	85.8	82	38	3.16972
BhD1	38483127	38483281	-	155	90.3	79	64	2.51334
BhD1	38483282	38483437	-	156	92.3	92	57	2.86687
BhD1	38483438	38483593	-	156	94.9	92	40	3.27496
BhD1	38483595	38483749	-	155	87.7	99	42	3.32387
BhD1	38483750	38483906	-	157	88.5	82	59	2.66383
BhD1	38494117	38494270	+	154	93.5	74	63	2.44081
BhD1	38494271	38494426	+	156	94.9	83	58	2.70132
BhD1	38494427	38494582	+	156	88.5	87	62	2.6873
BhD1	38494583	38494738	+	156	94.2	97	61	2.86015
BhD1	38494739	38494893	+	155	92.9	81	46	2.93837
BhD1	38494894	38495049	+	156	91.7	78	48	2.83651
BhD1	38495052	38495205	+	154	92.2	97	65	2.78319
BhD1	38495206	38495361	+	156	95.5	99	46	3.22078
BhD1	38495362	38495517	+	156	92.3	102	36	3.53592
BhD1	38495518	38495673	+	156	92.3	76	39	3.03456
BhD1	38495674	38495829	+	156	95.5	79	36	3.1763
BhD1	38495830	38495985	+	156	89.7	84	50	2.89323
BhD1	38495987	38496132	+	146	91.1	86	63	2.65168
BhD1	38496133	38496288	+	156	91.6	101	54	3.06258
BhD1	38496289	38496444	+	156	95.5	93	45	3.15774
BhD1	38496445	38496600	+	156	92.9	75	56	2.60097
BhD1	38496601	38496756	+	156	91.7	77	49	2.79457
BhD1	38496757	38496912	+	156	92.3	93	57	2.8821
BhD1	38496913	38497068	+	156	92.3	104	40	3.44786
BhD1	38497069	38497224	+	156	89.7	110	35	3.67297
BhD1	38497225	38497381	+	157	91.7	106	42	3.42032
BhD1	38497382	38497537	+	156	92.9	82	48	2.90669
BhD1	38497538	38497693	+	156	92.3	65	35	2.93383
BhD1	38497694	38497849	+	156	91	34	8	3.27489
BhD1	38497850	38498005	+	156	93.5	22	8	2.69484
BhD1	38498006	38498160	+	155	94.8	26	14	2.53661
BhD1	38498298	38498453	+	156	94.9	68	23	3.42211
BhD1	38498454	38498609	+	156	92.9	77	40	3.02487
BhD1	38498610	38498764	+	155	91	65	23	3.35914
BhD1	38498969	38499124	+	156	94.2	0	0	0
BhD1	38499125	38499280	+	156	94.2	0	0	0
BhD1	38499281	38499436	+	156	87.2	0	0	0
BhD1	38499437	38499592	+	156	91	0	0	0
BhD1	38499593	38499748	+	156	92.9	0	0	0
BhD1	38499749	38499903	+	155	95.5	0	0	0
BhD1	38500041	38500196	+	156	93.6	0	0	0
BhD1	38500197	38500352	+	156	93.6	0	0	0
BhD1	38500353	38500508	+	156	93.6	1	0	0.531134
BhD1	38500509	38500693	+	185	94.8	9	4	1.90849
BhD1	38500695	38500849	+	155	94.2	17	19	1.72939
BhD1	38500846	38500986	+	141	90.8	11	17	1.28663
BhD1	38500987	38501142	+	156	92.9	4	5	0.97271
BhD1	38501143	38501298	+	156	94.2	1	0	0.531134
BhD1	38501299	38501454	+	156	94.2	0	0	0
BhD1	38501455	38501609	+	155	90.3	12	0	2.66466
BhD1	38501610	38501765	+	156	89.7	19	6	2.65629
BhD1	38501766	38501921	+	156	92.3	15	5	2.43784
BhD1	38501922	38502077	+	156	94.9	1	0	0.531134
BhD1	38502078	38502233	+	156	93.5	4	8	0.738241
BhD1	38502234	38502389	+	156	95.5	14	24	1.26919
BhD1	38502390	38502545	+	156	93.6	3	4	0.808497
BhD1	38502546	38502700	+	155	92.9	5	0	1.68944
BhD1	38502697	38502837	+	141	90.8	8	0	2.1892
BhD1	38502838	38502993	+	156	93.6	24	11	2.60755
BhD1	38502994	38503149	+	156	93.6	23	10	2.61564
BhD1	38503150	38503304	+	155	94.2	4	0	1.47522
BhD1	38503301	38503441	+	141	91.5	4	0	1.47522
BhD1	38503442	38503597	+	156	91.7	1	0	0.531134
BhD1	38503598	38503753	+	156	93.6	0	0	0
BhD1	38503754	38503909	+	156	94.2	0	0	0
BhD1	38503910	38504064	+	155	90.3	0	0	0
BhD1	38504065	38504220	+	156	91	0	0	0
BhD1	38504221	38504376	+	156	92.9	0	0	0
BhD1	38504377	38504532	+	156	95.5	0	0	0
BhD1	38504533	38504688	+	156	93.5	0	0	0
BhD1	38504689	38504844	+	156	96.2	0	0	0
BhD1	38504845	38505000	+	156	94.2	0	0	0
BhD1	38505001	38505156	+	156	95.5	0	0	0
BhD1	38505157	38505311	+	155	94.2	0	0	0
BhD1	38505308	38505448	+	141	91.5	0	0	0
BhD1	38505449	38505604	+	156	94.2	0	0	0
BhD1	38505605	38505760	+	156	95.5	0	0	0
BhD1	38505761	38505915	+	155	94.2	0	0	0
BhD1	38505912	38506052	+	141	90.8	0	0	0
BhD1	38506053	38506208	+	156	94.2	0	0	0
BhD1	38506209	38506363	+	155	92.9	3	0	1.22354
BhD1	38506360	38506500	+	141	91.5	12	0	2.66466
BhD1	38506501	38506656	+	156	92.9	22	6	2.84684
BhD1	38506657	38506812	+	156	93.6	52	29	2.82094
BhD1	38506813	38506967	+	155	91.6	44	17	3.09033
BhD1	38507172	38507327	+	156	94.2	5	0	1.68944
BhD1	38507328	38507483	+	156	94.2	1	0	0.531134
BhD1	38507484	38507639	+	156	87.2	0	0	0
BhD1	38507640	38507795	+	156	91	0	0	0
BhD1	38507796	38507951	+	156	92.9	0	0	0
BhD1	38507952	38508106	+	155	95.5	0	0	0
BhD1	38508244	38508399	+	156	93.6	0	0	0
BhD1	38508400	38508555	+	156	93.6	1	0	0.531134
BhD1	38508556	38508711	+	156	93.6	1	0	0.531134
BhD1	38508712	38508896	+	185	94.8	11	5	2.05716
BhD1	38508898	38509052	+	155	94.8	15	12	1.94033
BhD1	38509049	38509189	+	141	90.8	12	3	2.34273
BhD1	38509190	38509345	+	156	92.9	1	0	0.531134
BhD1	38509346	38509501	+	156	94.2	0	0	0
BhD1	38509502	38509657	+	156	94.2	1	0	0.531134
BhD1	38509658	38509812	+	155	90.3	14	0	2.85418
BhD1	38509813	38509968	+	156	89.1	35	25	2.42662
BhD1	38509969	38510124	+	156	92.3	32	31	2.08866
BhD1	38510125	38510280	+	156	94.9	3	6	0.63857
BhD1	38510281	38510436	+	156	93.5	4	3	1.15328
BhD1	38510437	38510592	+	156	95.5	9	8	1.58656
BhD1	38510593	38510748	+	156	93.6	6	2	1.65354
BhD1	38510749	38510903	+	155	92.9	5	0	1.68944
BhD1	38510900	38511040	+	141	90.8	5	0	1.68944
BhD1	38511041	38511196	+	156	93.6	14	8	2.1172
BhD1	38511197	38511352	+	156	94.2	15	12	1.94033
BhD1	38511353	38511507	+	155	94.2	4	0	1.47522
BhD1	38511504	38511644	+	141	91.5	3	0	1.22354
BhD1	38511645	38511800	+	156	91.7	2	0	0.918485
BhD1	38511801	38511956	+	156	93.6	0	0	0
BhD1	38511957	38512112	+	156	94.2	0	0	0
BhD1	38512113	38512267	+	155	90.3	0	0	0
BhD1	38512268	38512423	+	156	91	0	0	0
BhD1	38512424	38512579	+	156	92.9	0	0	0
BhD1	38512580	38512735	+	156	95.5	0	0	0
BhD1	38512736	38512891	+	156	93.5	0	0	0
BhD1	38512892	38513047	+	156	96.2	0	0	0
BhD1	38513048	38513203	+	156	94.2	0	0	0
BhD1	38513204	38513359	+	156	95.5	0	0	0
BhD1	38513360	38513514	+	155	94.2	0	0	0
BhD1	38513511	38513651	+	141	91.5	0	0	0
BhD1	38513652	38513807	+	156	94.2	0	0	0
BhD1	38513808	38513963	+	156	95.5	0	0	0
BhD1	38513964	38514118	+	155	94.2	0	0	0
BhD1	38514115	38514255	+	141	90.8	0	0	0
BhD1	38514256	38514411	+	156	94.2	0	0	0
BhD1	38514412	38514566	+	155	92.9	0	0	0
BhD1	38514563	38514703	+	141	91.5	0	0	0
BhD1	38514704	38514859	+	156	92.9	0	0	0
BhD1	38514860	38515015	+	156	93.6	0	0	0
BhD1	38515016	38515171	+	156	94.9	0	0	0
BhD1	38515172	38515326	+	155	90.3	0	0	0
BhD1	38515327	38515482	+	156	91	0	0	0
BhD1	38515483	38515638	+	156	92.9	0	0	0
BhD1	38515639	38515794	+	156	95.5	0	0	0
BhD1	38515795	38515950	+	156	93.5	0	0	0
BhD1	38515951	38516106	+	156	95.5	0	0	0
BhD1	38516107	38516262	+	156	93.6	0	0	0
BhD1	38516263	38516418	+	156	95.5	0	0	0
BhD1	38516419	38516573	+	155	94.2	8	0	2.1892
BhD1	38516570	38516710	+	141	91.5	24	5	3.04365
BhD1	38516711	38516866	+	156	92.9	65	24	3.3185
BhD1	38516867	38517021	+	155	92.3	48	12	3.48303
BhD1	38517018	38517158	+	141	91.5	13	0	2.76253
BhD1	38517159	38517314	+	156	92.9	5	0	1.68944
BhD1	38517315	38517470	+	156	93.6	1	0	0.531134
BhD1	38517471	38517626	+	156	94.9	1	0	0.531134
BhD1	38517627	38517781	+	155	90.3	0	0	0
BhD1	38517782	38517937	+	156	91	0	0	0
BhD1	38517938	38518093	+	156	92.9	0	0	0
BhD1	38518094	38518249	+	156	95.5	0	0	0
BhD1	38518250	38518405	+	156	93.5	0	0	0
BhD1	38518406	38518561	+	156	95.5	0	0	0
BhD1	38518562	38518717	+	156	93.5	0	0	0
BhD1	38518718	38518873	+	156	95.5	0	0	0
BhD1	38518874	38519029	+	156	93.6	0	0	0
BhD1	38519030	38519185	+	156	95.5	0	0	0
BhD1	38519186	38519340	+	155	93.5	0	0	0
BhD1	38519337	38519477	+	141	91.5	0	0	0
BhD1	38519478	38519633	+	156	93.6	0	0	0
BhD1	38519634	38519789	+	156	93.6	0	0	0
BhD1	38519790	38519945	+	156	94.9	0	0	0
BhD1	38519946	38520100	+	155	90.3	0	0	0
BhD1	38520101	38520256	+	156	91	0	0	0
BhD1	38520257	38520412	+	156	92.9	0	0	0
BhD1	38520413	38520568	+	156	94.9	0	0	0
BhD1	38520569	38520724	+	156	93.5	0	0	0
BhD1	38520725	38520880	+	156	95.5	0	0	0
BhD1	38520881	38521036	+	156	93.5	0	0	0
BhD1	38521037	38521192	+	156	95.5	0	0	0
BhD1	38521193	38521348	+	156	93.5	0	0	0
BhD1	38521349	38521504	+	156	96.2	0	0	0
BhD1	38521505	38521660	+	156	93.6	0	0	0
BhD1	38521661	38521816	+	156	95.5	0	0	0
BhD1	38521817	38521971	+	155	93.5	0	0	0
BhD1	38522114	38522264	+	151	82.1	0	0	0
BhD1	38522577	38522731	+	155	90.3	0	0	0
BhD1	38522732	38522887	+	156	91	0	0	0
BhD1	38522888	38523043	+	156	92.9	0	0	0
BhD1	38523044	38523199	+	156	94.9	0	0	0
BhD1	38523200	38523355	+	156	93.5	0	0	0
BhD1	38523356	38523511	+	156	95.5	0	0	0
BhD1	38523512	38523667	+	156	93.5	0	0	0
BhD1	38523668	38523823	+	156	95.5	0	0	0
BhD1	38523824	38523979	+	156	93.5	0	0	0
BhD1	38523980	38524135	+	156	96.2	0	0	0
BhD1	38524136	38524291	+	156	93.6	0	0	0
BhD1	38524292	38524447	+	156	95.5	0	0	0
BhD1	38524448	38524602	+	155	94.2	2	0	0.918485
BhD1	38524599	38524739	+	141	91.5	8	1	2.07372
BhD1	38524740	38524895	+	156	92.9	24	4	3.13111
BhD1	38524896	38525051	+	156	93.6	13	1	2.64705
BhD1	38525052	38525207	+	156	94.9	10	0	2.44643
BhD1	38525208	38525362	+	155	90.3	2	0	0.918485
BhD1	38525363	38525518	+	156	91	0	0	0
BhD1	38525519	38525674	+	156	92.9	0	0	0
BhD1	38525675	38525830	+	156	95.5	0	0	0
BhD1	38525831	38525986	+	156	93.5	0	0	0
BhD1	38525987	38526142	+	156	95.5	0	0	0
BhD1	38526143	38526298	+	156	93.5	0	0	0
BhD1	38526299	38526454	+	156	95.5	0	0	0
BhD1	38526455	38526610	+	156	93.5	0	0	0
BhD1	38526611	38526766	+	156	95.5	0	0	0
BhD1	38526767	38526922	+	156	93.6	0	0	0
BhD1	38526923	38527078	+	156	95.5	0	0	0
BhD1	38527079	38527233	+	155	93.5	0	0	0
BhD1	38527230	38527370	+	141	91.5	0	0	0
BhD1	38527371	38527526	+	156	94.2	0	0	0
BhD1	38527527	38527681	+	155	92.9	0	0	0
BhD1	38527678	38527818	+	141	91.5	2	0	0.918485
BhD1	38527819	38527974	+	156	92.9	17	0	3.09864
BhD1	38527975	38528130	+	156	94.2	53	18	3.29796
BhD1	38528131	38528286	+	156	92.9	96	44	3.22801
BhD1	38528287	38528441	+	155	89	73	23	3.52131
BhD1	38528442	38528597	+	156	90.4	34	4	3.59683
BhD1	38528598	38528753	+	156	92.9	6	0	1.87593
BhD1	38528754	38528909	+	156	95.5	1	0	0.531134
BhD1	38528910	38529065	+	156	93.5	0	0	0
BhD1	38529066	38529221	+	156	95.5	0	0	0
BhD1	38529222	38529377	+	156	94.2	0	0	0
BhD1	38529378	38529533	+	156	95.5	0	0	0
BhD1	38529534	38529688	+	155	94.2	1	0	0.531134
BhD1	38529685	38529825	+	141	91.5	7	0	2.04105
BhD1	38529826	38529981	+	156	94.2	12	6	2.07969
BhD1	38529982	38530136	+	155	91.6	30	35	1.87353
BhD1	38530133	38530273	+	141	91.5	13	13	1.70362
BhD1	38530274	38530429	+	156	93.6	8	0	2.1892
BhD1	38530430	38530585	+	156	94.2	8	0	2.1892
BhD1	38530586	38530740	+	155	93.5	11	3	2.23773
BhD1	38530737	38530877	+	141	90.8	19	11	2.30265
BhD1	38530878	38531033	+	156	92.3	14	8	2.1172
BhD1	38531034	38531189	+	156	92.9	6	0	1.87593
BhD1	38531190	38531344	+	155	93.5	1	0	0.531134
BhD1	38531341	38531481	+	141	91.5	0	0	0
BhD1	38531482	38531637	+	156	92.3	0	0	0
BhD1	38531638	38531793	+	156	92.9	7	0	2.04105
BhD1	38531794	38531949	+	156	94.9	16	3	2.69973
BhD1	38531950	38532103	+	154	90.3	28	14	2.63531
BhD1	38532106	38532261	+	156	91	13	6	2.17755
BhD1	38532262	38532417	+	156	93.5	11	0	2.55967
BhD1	38532418	38532572	+	155	94.2	8	0	2.1892
BhD1	38532710	38532865	+	156	91	23	12	2.4901
BhD1	38532866	38533021	+	156	93.6	16	10	2.14718
BhD1	38533022	38533177	+	156	94.9	6	0	1.87593
BhD1	38533178	38533332	+	155	90.3	15	0	2.94035
BhD1	38533333	38533488	+	156	90.4	34	8	3.27489
BhD1	38533489	38533644	+	156	93.5	33	9	3.16414
BhD1	38533645	38533800	+	156	94.9	8	1	2.07372
BhD1	38533801	38533956	+	156	93.5	8	0	2.1892
BhD1	38533957	38534111	+	155	94.8	12	2	2.44226
BhD1	38534108	38534248	+	141	90.8	27	16	2.47989
BhD1	38534249	38534403	+	155	89.7	23	10	2.61564
BhD1	38534404	38534559	+	156	91	5	1	1.57396
BhD1	38534560	38534715	+	156	92.9	0	0	0
BhD1	38534716	38534871	+	156	94.9	0	0	0
BhD1	38534872	38535027	+	156	93.5	0	0	0
BhD1	38535028	38535182	+	155	94.8	0	0	0
BhD1	38535179	38535319	+	141	90.1	0	0	0
BhD1	38535320	38535475	+	156	91	0	0	0
BhD1	38535476	38535631	+	156	92.9	0	0	0
BhD1	38535632	38535787	+	156	95.5	0	0	0
BhD1	38535788	38535943	+	156	93.5	0	0	0
BhD1	38535944	38536099	+	156	95.5	0	0	0
BhD1	38536100	38536255	+	156	94.2	0	0	0
BhD1	38536256	38536411	+	156	95.5	0	0	0
BhD1	38536412	38536566	+	155	94.2	0	0	0
BhD1	38536563	38536703	+	141	90.8	11	5	2.05716
BhD1	38536704	38536859	+	156	94.2	14	8	2.1172
BhD1	38536860	38537014	+	155	92.9	8	1	2.07372
BhD1	38537011	38537151	+	141	91.5	3	0	1.22354
BhD1	38537152	38537307	+	156	93.6	0	0	0
BhD1	38537308	38537463	+	156	94.2	0	0	0
BhD1	38537464	38537618	+	155	93.5	0	0	0
BhD1	38537615	38537755	+	141	91.5	0	0	0
BhD1	38537756	38537911	+	156	92.3	0	0	0
BhD1	38537912	38538067	+	156	92.9	0	0	0
BhD1	38538068	38538223	+	156	94.2	0	0	0
BhD1	38538224	38538377	+	154	90.9	0	0	0
BhD1	38538380	38538535	+	156	90.4	0	0	0
BhD1	38538536	38538691	+	156	93.5	0	0	0
BhD1	38538692	38538847	+	156	94.9	0	0	0
BhD1	38538848	38539003	+	156	93.5	0	0	0
BhD1	38539004	38539158	+	155	94.8	0	0	0
BhD1	38539155	38539295	+	141	90.1	0	0	0
BhD1	38539296	38539451	+	156	91	0	0	0
BhD1	38539452	38539607	+	156	92.9	0	0	0
BhD1	38539608	38539763	+	156	95.5	0	0	0
BhD1	38539764	38539919	+	156	93.5	0	0	0
BhD1	38539920	38540075	+	156	95.5	0	0	0
BhD1	38540076	38540231	+	156	94.2	0	0	0
BhD1	38540232	38540387	+	156	95.5	0	0	0
BhD1	38540388	38540542	+	155	94.2	0	0	0
BhD1	38540539	38540679	+	141	91.5	10	0	2.44643
BhD1	38540680	38540835	+	156	94.2	22	2	3.20942
BhD1	38540836	38540990	+	155	92.3	31	4	3.47219
BhD1	38540987	38541127	+	141	91.5	29	14	2.68223
BhD1	38541128	38541283	+	156	92.9	46	27	2.72399
BhD1	38541284	38541439	+	156	94.2	11	7	1.89669
BhD1	38541440	38541594	+	155	93.5	8	0	2.1892
BhD1	38541591	38541731	+	141	91.5	1	0	0.531134
BhD1	38541732	38541887	+	156	92.3	0	0	0
BhD1	38541888	38542043	+	156	92.9	0	0	0
BhD1	38542044	38542199	+	156	94.2	0	0	0
BhD1	38542200	38542353	+	154	90.9	6	0	1.87593
BhD1	38542356	38542511	+	156	90.4	6	0	1.87593
BhD1	38542512	38542667	+	156	93.5	3	0	1.22354
BhD1	38542668	38542822	+	155	94.8	14	0	2.85418
BhD1	38542960	38543115	+	156	91	40	13	3.17395
BhD1	38543116	38543271	+	156	93.6	18	6	2.58674
BhD1	38543272	38543427	+	156	94.9	12	0	2.66466
BhD1	38543428	38543582	+	155	90.3	0	0	0
BhD1	38543583	38543738	+	156	91	0	0	0
BhD1	38543739	38543894	+	156	92.9	0	0	0
BhD1	38543895	38544050	+	156	94.9	0	0	0
BhD1	38544051	38544206	+	156	93.5	0	0	0
BhD1	38544207	38544361	+	155	94.2	0	0	0
BhD1	38544499	38544654	+	156	91.7	0	0	0
BhD1	38544663	38544812	+	150	94	0	0	0
BhD1	38544813	38544968	+	156	94.9	0	0	0
BhD1	38544969	38545123	+	155	89.7	0	0	0
BhD1	38545124	38545279	+	156	91	0	0	0
BhD1	38545280	38545435	+	156	92.9	0	0	0
BhD1	38545436	38545591	+	156	94.9	0	0	0
BhD1	38545592	38545747	+	156	93.5	0	0	0
BhD1	38545748	38545902	+	155	94.2	0	0	0
BhD1	38546040	38546195	+	156	91.7	15	2	2.71795
BhD1	38546204	38546353	+	150	93.3	23	6	2.90515
BhD1	38546354	38546509	+	156	94.9	19	4	2.82622
BhD1	38546510	38546664	+	155	89.7	9	0	2.32354
BhD1	38546665	38546820	+	156	91	15	7	2.27737
BhD1	38546821	38546974	+	154	91.6	37	25	2.50208
BhD1	38546977	38547132	+	156	91	28	13	2.69189
BhD1	38547133	38547288	+	156	93.5	14	0	2.85418
BhD1	38547289	38547443	+	155	94.2	5	0	1.68944
BhD1	38547581	38547736	+	156	91.7	4	0	1.47522
BhD1	38547745	38547894	+	150	94	4	0	1.47522
BhD1	38547895	38548050	+	156	94.9	0	0	0
BhD1	38548051	38548205	+	155	90.3	0	0	0
BhD1	38548206	38548361	+	156	91	7	0	2.04105
BhD1	38548362	38548517	+	156	92.9	13	7	2.09955
BhD1	38548518	38548673	+	156	94.2	40	18	2.91091
BhD1	38548674	38548829	+	156	93.5	20	7	2.64464
BhD1	38548830	38548984	+	155	94.8	7	0	2.04105
BhD1	38549122	38549277	+	156	91.7	0	0	0
BhD1	38549286	38549435	+	150	94	0	0	0
BhD1	38549436	38549591	+	156	94.9	0	0	0
BhD1	38549592	38549746	+	155	90.3	0	0	0
BhD1	38549747	38549902	+	156	90.4	0	0	0
BhD1	38549903	38550058	+	156	92.9	0	0	0
BhD1	38550059	38550214	+	156	94.9	0	0	0
BhD1	38550215	38550370	+	156	93.5	1	0	0.531134
BhD1	38550371	38550525	+	155	94.2	9	0	2.32354
BhD1	38550663	38550818	+	156	91	43	18	3.00989
BhD1	38550827	38550976	+	150	94	27	13	2.64339
BhD1	38550977	38551132	+	156	94.9	6	1	1.76045
BhD1	38551133	38551287	+	155	90.3	2	0	0.918485
BhD1	38551288	38551443	+	156	90.4	0	0	0
BhD1	38551444	38551599	+	156	92.9	0	0	0
BhD1	38551600	38551755	+	156	94.9	0	0	0
BhD1	38551756	38551911	+	156	93.5	0	0	0
BhD1	38551912	38552066	+	155	94.2	4	0	1.47522
BhD1	38552204	38552359	+	156	91.7	4	0	1.47522
BhD1	38552368	38552517	+	150	94	1	0	0.531134
BhD1	38552518	38552673	+	156	94.9	0	0	0
BhD1	38552674	38552828	+	155	90.3	0	0	0
BhD1	38552829	38552984	+	156	91	0	0	0
BhD1	38552985	38553140	+	156	92.9	0	0	0
BhD1	38553141	38553296	+	156	95.5	2	8	0.181507
BhD1	38553298	38553452	+	155	93.5	2	8	0.181507
BhD1	38553453	38553608	+	156	96.2	0	0	0
BhD1	38553609	38553764	+	156	94.2	0	0	0
BhD1	38553765	38553920	+	156	95.5	0	0	0
BhD1	38553921	38554075	+	155	94.2	0	0	0
BhD1	38554072	38554212	+	141	91.5	0	0	0
BhD1	38554213	38554368	+	156	94.2	0	0	0
BhD1	38554369	38554523	+	155	92.9	0	0	0
BhD1	38554520	38554660	+	141	91.5	6	0	1.87593
BhD1	38554661	38554816	+	156	93.6	28	4	3.33576
BhD1	38554817	38554972	+	156	94.2	40	31	2.39154
BhD1	38554973	38555127	+	155	92.9	39	31	2.35698
BhD1	38555124	38555264	+	141	91.5	8	4	1.77415
BhD1	38555265	38555420	+	156	92.3	5	0	1.68944
BhD1	38555421	38555576	+	156	92.9	1	0	0.531134
BhD1	38555577	38555731	+	155	93.5	4	0	1.47522
BhD1	38555728	38555868	+	141	91.5	4	0	1.47522
BhD1	38555869	38556024	+	156	92.3	6	0	1.87593
BhD1	38556025	38556180	+	156	92.3	39	10	3.32382
BhD1	38556181	38556336	+	156	95.5	51	26	2.90373
BhD1	38556337	38556490	+	154	90.3	40	33	2.32595
BhD1	38556493	38556648	+	156	91	27	10	2.82781
BhD1	38556649	38556804	+	156	93.5	18	0	3.17171
BhD1	38556805	38556959	+	155	94.8	9	0	2.32354
BhD1	38557097	38557252	+	156	93.6	6	0	1.87593
BhD1	38557253	38557408	+	156	92.9	15	9	2.13298
BhD1	38557409	38557564	+	156	93.6	13	9	1.95516
BhD1	38557565	38557749	+	185	94.8	15	5	2.43784
BhD1	38557751	38557905	+	155	94.2	39	25	2.57379
BhD1	38557902	38558042	+	141	90.1	52	30	2.78618
BhD1	38558043	38558198	+	156	92.3	67	23	3.40142
BhD1	38558199	38558354	+	156	94.2	79	18	3.85438
BhD1	38558355	38558509	+	155	94.2	75	20	3.68844
BhD1	38558510	38558665	+	156	92.9	80	26	3.53099
BhD1	38558666	38558821	+	156	93.6	40	6	3.64789
BhD1	38558822	38558977	+	156	94.2	31	5	3.38472
BhD1	38558978	38559132	+	155	90.3	35	9	3.24377
BhD1	38559129	38559269	+	141	91.5	70	22	3.50443
BhD1	38559270	38559425	+	156	93.6	100	32	3.63351
BhD1	38559426	38559580	+	155	95.5	99	37	3.46405
BhD1	38559582	38559737	+	156	92.9	79	40	3.06083
BhD1	38559738	38559893	+	156	92.3	70	31	3.16563
BhD1	38559894	38560049	+	156	93.6	45	20	2.97918
BhD1	38560050	38560234	+	185	94.8	19	4	2.82622
BhD1	38560236	38560391	+	156	94.2	37	20	2.71154
BhD1	38560387	38560527	+	141	88.7	49	20	3.09642
BhD1	38560528	38560683	+	156	92.9	33	6	3.38654
BhD1	38560684	38560839	+	156	94.9	51	13	3.5078
BhD1	38560835	38560975	+	141	91.5	41	18	2.94466
BhD1	38560976	38561131	+	156	92.3	35	21	2.59168
BhD1	38561132	38561287	+	156	94.2	34	18	2.68993
BhD1	38561288	38561443	+	156	92.9	38	23	2.61855
BhD1	38561444	38561598	+	155	91	15	9	2.13298
BhD1	38561599	38561754	+	156	91	14	0	2.85418
BhD1	38561755	38561910	+	156	93.5	11	4	2.14462
BhD1	38561911	38562066	+	156	94.2	38	14	3.0474
BhD1	38562067	38562222	+	156	93.5	29	5	3.29522
BhD1	38562223	38562378	+	156	96.2	52	12	3.59354
BhD1	38562379	38562534	+	156	94.2	60	14	3.67652
BhD1	38562535	38562689	+	155	93.5	26	3	3.33017
BhD1	38562686	38562825	+	140	92.1	31	11	2.94862
BhD1	38562826	38562981	+	156	94.2	53	19	3.25066
BhD1	38562982	38563137	+	156	92.3	18	2	2.94932
BhD1	38563138	38563292	+	155	92.9	10	0	2.44643
BhD1	38563289	38563429	+	141	92.2	6	0	1.87593
BhD1	38563430	38563585	+	156	94.2	14	0	2.85418
BhD1	38563586	38563741	+	156	94.2	34	13	2.95296
BhD1	38563742	38563896	+	155	92.9	51	28	2.82972
BhD1	38563893	38564032	+	140	92.9	68	36	2.96643
BhD1	38564033	38564188	+	156	94.9	83	33	3.33875
BhD1	38564189	38564344	+	156	92.3	76	37	3.09228
BhD1	38564345	38564497	+	153	93.5	62	36	2.83762
BhD1	38564494	38564633	+	140	92.1	73	36	3.06562
BhD1	38564634	38564789	+	156	93.6	68	21	3.507
BhD1	38564790	38564945	+	156	93.6	31	4	3.47219
BhD1	38564946	38565101	+	156	93.6	46	21	2.965
BhD1	38565102	38565256	+	155	90.3	46	11	3.48584
BhD1	38565394	38565549	+	156	93.6	50	17	3.26632
BhD1	38565550	38565705	+	156	92.3	55	26	3.00823
BhD1	38565706	38565861	+	156	92.9	37	18	2.80465
BhD1	38565862	38566046	+	185	94.8	22	4	3.01677
BhD1	38566048	38566201	+	154	94.2	22	24	1.84683
BhD1	38566199	38566339	+	141	89.4	32	19	2.56073
BhD1	38566340	38566495	+	156	92.9	20	5	2.80511
BhD1	38566496	38566650	+	155	94.8	36	10	3.21487
BhD1	38566647	38566787	+	141	92.2	38	15	2.99295
BhD1	38566788	38566943	+	156	91.7	42	26	2.6366
BhD1	38566944	38567099	+	156	94.2	25	12	2.60009
BhD1	38567100	38567255	+	156	93.6	24	5	3.04365
BhD1	38567256	38567410	+	155	91	21	2	3.14865
BhD1	38567411	38567566	+	156	91	24	0	3.54616
BhD1	38567567	38567722	+	156	92.9	22	5	2.9293
BhD1	38567723	38567879	+	157	96.2	26	19	2.28285
BhD1	38567880	38568035	+	156	94.2	27	17	2.42926
BhD1	38568036	38568190	+	155	92.9	8	3	1.86726
BhD1	38568187	38568327	+	141	92.2	4	0	1.47522
BhD1	38568328	38568483	+	156	94.2	14	3	2.53224
BhD1	38568484	38568638	+	155	94.2	33	15	2.80157
BhD1	38568640	38568794	+	155	93.5	39	20	2.78324
BhD1	38568791	38568930	+	140	92.1	41	25	2.6421
BhD1	38568931	38569086	+	156	94.2	48	21	3.0236
BhD1	38569087	38569242	+	156	92.3	16	3	2.69973
BhD1	38569243	38569397	+	155	92.9	10	0	2.44643
BhD1	38569394	38569534	+	141	92.2	9	0	2.32354
BhD1	38569535	38569690	+	156	94.2	23	4	3.07507
BhD1	38569691	38569846	+	156	94.2	39	11	3.25969
BhD1	38569847	38570001	+	155	93.5	27	4	3.28725
BhD1	38569998	38570137	+	140	92.1	14	1	2.7387
BhD1	38570138	38570293	+	156	94.9	9	5	1.82103
BhD1	38570294	38570449	+	156	91.7	31	17	2.6142
BhD1	38570450	38570605	+	156	95.5	27	9	2.89493
BhD1	38570606	38570760	+	155	93.5	14	1	2.7387
BhD1	38570757	38570896	+	140	92.1	7	0	2.04105
BhD1	38570897	38571052	+	156	94.9	12	7	2.00168
BhD1	38571053	38571208	+	156	92.3	30	24	2.25819
BhD1	38571209	38571364	+	156	95.5	40	32	2.35837
BhD1	38571365	38571519	+	155	94.8	49	43	2.31506
BhD1	38571516	38571655	+	140	91.4	49	47	2.21377
BhD1	38571656	38571811	+	156	93.6	42	26	2.6366
BhD1	38571812	38571967	+	156	93.6	28	2	3.5284
BhD1	38571968	38572123	+	156	94.2	24	9	2.73879
BhD1	38572124	38572278	+	155	90.3	30	27	2.14271
BhD1	38572275	38572415	+	141	92.2	46	18	3.1025
BhD1	38572416	38572571	+	156	94.9	67	19	3.57651
BhD1	38572572	38572727	+	156	95.5	77	32	3.26588
BhD1	38572728	38572883	+	156	91.7	64	56	2.37934
BhD1	38572884	38573038	+	155	90.3	83	63	2.60178
BhD1	38573035	38573175	+	141	92.2	63	39	2.77244
BhD1	38573176	38573331	+	156	94.2	61	36	2.81499
BhD1	38573332	38573487	+	156	92.9	73	33	3.15873
BhD1	38573488	38573642	+	155	94.8	80	29	3.42136
BhD1	38573644	38573799	+	156	91.7	83	34	3.30704
BhD1	38573800	38573955	+	156	90.4	78	46	2.88542
BhD1	38573956	38574111	+	156	94.2	95	50	3.06641
BhD1	38574112	38574267	+	156	91	84	55	2.78134
BhD1	38595878	38596033	+	156	94.9	54	58	2.10144
BhD1	38616629	38616784	+	156	92.9	95	51	3.04332
BhD1	38616785	38616940	+	156	94.9	85	60	2.69413
BhD1	38616941	38617096	+	156	93.6	58	57	2.22131
BhD1	38617098	38617252	+	155	92.9	58	47	2.4472
BhD1	38619514	38619669	+	156	91	59	56	2.26613
BhD1	38619670	38619825	+	156	94.2	74	39	2.99721
BhD1	38619826	38619981	+	156	92.9	87	37	3.28205
BhD1	38619982	38620170	+	189	94.8	90	53	2.92209
BhD1	38620171	38620324	+	154	92.9	59	44	2.54623
BhD1	38620328	38620481	+	154	92.2	59	42	2.5987
BhD1	38620482	38620635	+	154	92.2	57	70	1.94814
BhD1	38620639	38620793	+	155	92.9	69	58	2.4425
BhD1	38620794	38620949	+	156	89.1	78	49	2.81266
BhD1	38620950	38621105	+	156	93.6	115	42	3.53554
BhD1	38621106	38621261	+	156	90.4	97	40	3.34954
BhD1	38621262	38621417	+	156	93.6	101	53	3.08461
BhD1	38621418	38621573	+	156	91.7	89	58	2.79944
[truncated: 102,736 more rows]

## Sheet: Table S10
Table S10. Statistics of satellite repeat positions in Bd21-CEN and Bst99-CEN genomes.
Genome	Chromosome	Start (bp)	End (bp)	Strand	Length (bp)	Identity (%)	CENH3	Input	Log2(CENH3/Input)
Bd21-CEN	Chr1	23074797	23074951	-	155	75.3	56	63	1.33746
	Chr1	23074952	23075108	-	157	76.3	31	67	0.445367
	Chr1	23075109	23075264	-	156	78.7	29	64	0.415715
	Chr1	23075265	23075421	-	157	75.6	32	58	0.67697
	Chr1	23075422	23075580	-	159	77.6	150	108	2.0045
	Chr1	23075581	23075737	-	157	78.2	122	100	1.81561
	Chr1	23075739	23075893	-	155	79.2	208	137	2.14456
	Chr1	23075894	23076044	-	151	71.5	83	87	1.45945
	Chr1	23075989	23076147	-	159	76.2	40	62	0.893902
	Chr1	23076148	23076305	-	158	75	134	169	1.22765
	Chr1	23076306	23076464	-	159	78.2	31	89	0.0672029
	Chr1	23076465	23076617	-	153	78.3	38	64	0.782152
	Chr1	23076618	23076758	-	141	73	24	54	0.384057
	Chr1	23233212	23233357	-	146	85.3	14	42	0.00737641
	Chr1	24763648	24763795	-	148	87.8	23	82	-0.221676
	Chr1	24763788	24763943	-	156	86.5	41	83	0.541521
	Chr1	24763945	24764099	-	155	86.5	44	73	0.809663
	Chr1	24764100	24764255	-	156	88.5	41	84	0.525475
	Chr1	24764256	24764411	-	156	90.4	31	88	0.0824038
	Chr1	24764412	24764565	-	154	88.3	24	99	-0.419097
	Chr1	24764568	24764721	-	154	89	34	95	0.104296
	Chr1	24764722	24764877	-	156	91	43	94	0.43953
	Chr1	24764879	24765033	-	155	86.5	37	95	0.219392
	Chr1	24765034	24765189	-	156	85.9	30	86	0.0690693
	Chr1	24765191	24765309	-	119	86.6	26	60	0.353869
	Chr1	24765310	24765465	-	156	89.1	52	68	1.13424
	Chr1	24765467	24765621	-	155	85.2	46	75	0.835016
	Chr1	24765622	24765777	-	156	87.8	49	85	0.755114
	Chr1	24765779	24765932	-	154	83.1	28	66	0.328192
	Chr1	24765933	24766091	-	159	88.4	24	65	0.142718
	Chr1	24766092	24766246	-	155	87.7	25	61	0.280075
	Chr1	24766248	24766401	-	154	89	27	79	0.0412707
	Chr1	24766402	24766547	-	146	90.4	29	77	0.171274
	Chr1	24766548	24766703	-	156	87.8	38	83	0.437495
	Chr1	24766704	24766859	-	156	90.4	62	92	0.975524
	Chr1	24766861	24767014	-	154	85.7	34	68	0.550928
	Chr1	24767015	24767170	-	156	87.8	19	58	-0.0149324
	Chr1	24767172	24767324	-	153	86.9	33	42	1.13062
	Chr1	24767327	24767480	-	154	83.8	30	49	0.806973
	Chr1	37048744	37048888	+	145	89.7	40	60	0.936709
	Chr1	37048889	37049042	+	154	85.1	22	94	-0.463894
	Chr1	37049049	37049195	+	147	87.8	24	76	-0.0639759
	Chr1	37049196	37049348	+	153	91.5	28	75	0.159175
	Chr1	37049349	37049504	+	156	84	34	66	0.590236
	Chr1	37049514	37049660	+	147	83	30	65	0.440993
	Chr1	37049662	37049817	+	156	89.7	26	68	0.189773
	Chr1	37049827	37049973	+	147	85.7	40	64	0.852329
	Chr1	37049974	37050129	+	156	90.4	44	76	0.756164
	Chr1	37050130	37050286	+	157	86.5	32	73	0.374933
	Chr1	37050287	37050442	+	156	88.4	27	60	0.404276
	Chr1	37050444	37050599	+	156	88.5	24	64	0.163064
	Chr1	37050609	37050756	+	148	85.1	27	74	0.128301
	Chr1	37050766	37050912	+	147	85.7	37	79	0.467115
	Chr1	37050914	37051068	+	155	87.1	31	57	0.656634
	Chr1	37051069	37051224	+	156	83.9	35	62	0.711612
	Chr1	37051226	37051381	+	156	87.2	40	69	0.753353
	Chr1	37051539	37051694	+	156	89.1	29	58	0.544211
	Chr1	37051704	37051851	+	148	82.4	20	72	-0.231957
	Chr1	37051861	37052006	+	146	86.3	28	75	0.159175
	Chr1	37052009	37052164	+	156	89.7	39	80	0.522248
	Chr1	37052174	37052320	+	147	88.4	33	84	0.229441
	Chr1	37052481	37052627	+	147	81.6	34	52	0.90021
	Chr1	37052629	37052784	+	156	88.5	26	67	0.209293
	Chr1	37052785	37052939	+	155	87.7	26	90	-0.183914
	Chr1	37052942	37053095	+	154	88.3	37	85	0.369168
	Chr1	37053097	37053252	+	156	92.9	55	76	1.06474
	Chr1	37053261	37053391	+	131	87.8	41	68	0.806461
	Chr1	37053393	37053548	+	156	89.7	47	119	0.241313
	Chr1	37053549	37053703	+	155	85.2	27	86	-0.0723734
	Chr1	37053705	37053860	+	156	87.8	39	83	0.47301
	Chr1	37053861	37054015	+	155	87.7	36	78	0.446752
	Chr1	37054121	37054275	+	155	87.1	37	86	0.353471
	Chr1	37054277	37054430	+	154	89	36	83	0.36373
	Chr1	37054433	37054576	+	144	87.5	32	77	0.304033
	Chr1	37054585	37054740	+	156	84.6	37	51	1.04022
	Chr1	37057945	37058090	+	146	82.9	48	62	1.14476
	Chr1	37058092	37058247	+	156	86.5	35	60	0.754419
	Chr1	37058257	37058401	+	145	85.5	30	54	0.682332
	Chr1	37058403	37058558	+	156	87.2	30	67	0.401142
	Chr1	37588102	37588255	-	154	87.7	51	62	1.22862
	Chr1	37588256	37588411	-	156	91	49	57	1.28276
	Chr1	37588413	37588570	-	158	88.2	42	73	0.745709
	Chr1	37588573	37588728	-	156	90.4	47	66	1.03371
	Chr1	37588730	37588883	-	154	89	50	78	0.898
	Chr1	37588886	37589038	-	153	86.9	60	67	1.35264
	Chr1	37589040	37589194	-	155	85.8	68	79	1.30897
	Chr1	37589195	37589350	-	156	88.5	68	76	1.36055
	Chr1	37589351	37589504	-	154	89	70	67	1.56797
	Chr1	37589505	37589660	-	156	84.6	64	71	1.36612
	Chr1	37589661	37589788	-	128	82.7	44	67	0.923007
	Chr1	37589789	37589943	-	155	85.8	61	96	0.895369
	Chr1	37589944	37590098	-	155	90.3	61	110	0.71051
	Chr1	37590099	37590254	-	156	90.4	78	63	1.80056
	Chr1	37590255	37590408	-	154	90.3	77	69	1.66282
	Chr1	37590410	37590564	-	155	85.8	69	70	1.49004
	Chr1	37590565	37590721	-	157	89.1	82	75	1.64078
	Chr1	37590722	37590877	-	156	87.2	75	83	1.38021
	Chr1	37590939	37591094	-	156	91	59	52	1.65899
	Chr1	37591106	37591247	-	142	86.6	12	23	0.535317
	Chr1	37591250	37591405	-	156	93.6	2	8	-0.211454
	Chr1	37591407	37591561	-	155	89.7	14	15	1.1844
	Chr1	37591573	37591714	-	142	86.6	13	13	1.23352
	Chr1	37591717	37591872	-	156	93.6	2	11	-0.484302
	Chr1	37591874	37592028	-	155	89.7	18	38	0.451503
	Chr1	37592040	37592184	-	145	91	66	75	1.33642
	Chr1	37592186	37592340	-	155	85.2	70	85	1.25159
	Chr1	37592342	37592494	-	153	87.6	108	95	1.71239
	Chr1	37592498	37592655	-	158	86.2	62	54	1.67954
	Chr1	37592659	37592813	-	155	87.7	78	63	1.80056
	Chr1	37592815	37592968	-	154	89	72	66	1.62722
	Chr1	37592971	37593131	-	161	90.3	59	68	1.30971
	Chr1	37593132	37593287	-	156	87.8	64	60	1.58724
	Chr1	37593289	37593442	-	154	85.7	70	75	1.41874
	Chr1	37593443	37593597	-	155	86.5	48	78	0.841553
	Chr1	37593598	37593738	-	141	87.1	48	104	0.454168
	Chr1	37595982	37596171	-	190	89.7	76	109	1.03053
	Chr1	37596172	37596260	-	89	93.3	39	60	0.902047
	Chr1	37596263	37596416	-	154	85.1	57	71	1.20469
	Chr1	37596417	37596572	-	156	93.6	80	75	1.60606
	Chr1	37596573	37596728	-	156	89.1	74	84	1.34533
	Chr1	37596729	37596885	-	157	84	51	77	0.942609
	Chr1	37605384	37605572	-	189	93.5	71	85	1.27146
	Chr1	37605574	37605729	-	156	91.7	61	92	0.952849
	Chr1	37605730	37605885	-	156	88.5	58	81	1.05361
	Chr1	37605886	37606040	-	155	88.4	63	86	1.08861
	Chr1	37606041	37606196	-	156	86.5	73	86	1.29469
	Chr1	37606197	37606352	-	156	89.7	77	79	1.48318
	Chr1	37606354	37606509	-	156	86.5	60	75	1.20341
	Chr1	37606512	37606666	-	155	88.3	43	78	0.689947
	Chr1	37606667	37606821	-	155	84.5	61	70	1.31789
	Chr1	37606822	37607003	-	182	90.6	72	85	1.29105
	Chr1	37607004	37607148	-	145	91	68	76	1.36055
	Chr1	37607149	37607300	-	152	92.1	89	82	1.63709
	Chr1	37607304	37607458	-	155	89.7	81	83	1.48829
	Chr1	37607459	37607648	-	190	87.2	47	81	0.762095
	Chr1	37607649	37607838	-	190	89.7	42	55	1.11656
	Chr1	37607839	37607993	-	155	88.4	71	68	1.56831
	Chr1	37607994	37608149	-	156	87.8	67	77	1.32243
	Chr1	37608150	37608305	-	156	87.2	74	82	1.37761
	Chr1	37608306	37608461	-	156	85.9	81	79	1.55433
	Chr1	37608462	37608651	-	190	92.3	81	83	1.48829
	Chr1	37608652	37608807	-	156	90.4	96	78	1.81066
	Chr1	37608810	37608962	-	153	91.5	76	52	2.01302
	Chr1	37608963	37609118	-	156	88.5	80	82	1.48706
	Chr1	37609119	37609274	-	156	90.3	79	100	1.20203
	Chr1	37609276	37609431	-	156	89.1	69	79	1.3294
	Chr1	37609434	37609588	-	155	86.4	67	75	1.35745
	Chr1	37609589	37609743	-	155	85.8	69	69	1.50905
	Chr1	37609877	37610026	-	150	84.7	71	64	1.64803
	Chr1	37610027	37610182	-	156	91.7	72	91	1.19934
	Chr1	37610185	37610338	-	154	90.9	87	89	1.49514
	Chr1	37610339	37610528	-	190	92.3	98	84	1.7407
	Chr1	37610529	37610684	-	156	90.4	69	73	1.43448
	Chr1	37610685	37610837	-	153	86.9	65	67	1.46432
	Chr1	37610840	37611027	-	188	90.9	85	106	1.22584
	Chr1	37612191	37612346	-	156	87.8	101	80	1.84857
	Chr1	37612347	37612535	-	189	92.9	102	70	2.03993
	Chr1	37612536	37612691	-	156	91	85	68	1.82104
	Chr1	37612692	37612847	-	156	85.3	96	66	2.03188
	Chr1	37612848	37612984	-	137	88.3	84	64	1.8841
	Chr1	37612985	37613174	-	190	91	90	75	1.77184
	Chr1	37613175	37613364	-	190	89.7	60	57	1.56391
	Chr1	37613365	37613520	-	156	92.9	88	75	1.74017
	Chr1	37613521	37613709	-	189	91	102	73	1.98437
	Chr1	37613710	37613865	-	156	87.8	106	69	2.11332
	Chr1	37613866	37614055	-	190	92.9	107	75	2.01616
	Chr1	37614056	37614211	-	156	90.4	61	54	1.65687
	Chr1	37614214	37614367	-	154	89.6	69	50	1.92785
	Chr1	37614370	37614523	-	154	90.9	69	82	1.27959
	Chr1	37614524	37614679	-	156	88.5	46	98	0.476034
	Chr1	37634332	37634487	-	156	88.5	61	80	1.14046
	Chr1	37634488	37634637	-	150	90	68	82	1.25916
	Chr1	37634642	37634831	-	190	91	88	81	1.63758
	Chr1	37634832	37634987	-	156	89.1	66	71	1.40911
	Chr1	37634990	37635177	-	188	87	67	70	1.44889
	Chr1	37635178	37635333	-	156	89.7	67	77	1.32243
	Chr1	37635334	37635485	-	152	89.5	74	83	1.36138
	Chr1	37635490	37635679	-	190	90.4	75	83	1.38021
	Chr1	37639064	37639253	-	190	90.4	75	75	1.51544
	Chr1	37639254	37639443	-	190	90.4	100	66	2.08953
	Chr1	37639444	37639598	-	155	91	70	76	1.40113
	Chr1	37639599	37639788	-	190	91	79	91	1.32952
	Chr1	37639789	37639941	-	153	90.2	57	65	1.32108
	Chr1	37639942	37640097	-	156	86.5	45	77	0.769708
	Chr1	37640098	37640287	-	190	91.7	56	89	0.878459
	Chr1	37640288	37640443	-	156	88.5	64	77	1.25842
	Chr1	37640446	37640633	-	188	88.3	95	95	1.53116
	Chr1	37640634	37640788	-	155	89	62	70	1.34057
	Chr1	37640789	37640944	-	156	89.1	70	71	1.49142
	Chr1	37640947	37641130	-	184	89.3	86	97	1.3627
	Chr1	37641135	37641290	-	156	85.9	74	85	1.32946
	Chr1	37641291	37641446	-	156	89.1	78	71	1.64318
	Chr1	37641447	37641635	-	189	90.4	82	83	1.50555
	Chr1	37641636	37641788	-	153	90.8	67	95	1.04052
	Chr1	37641791	37641969	-	179	90.9	91	97	1.44231
	Chr1	37641970	37642159	-	190	92.3	83	86	1.47498
	Chr1	37642160	37642349	-	190	92.3	100	87	1.72214
	Chr1	37642350	37642543	-	194	92.9	129	78	2.22891
	Chr1	37642544	37642689	-	146	90.4	83	54	2.08824
	Chr1	37642690	37642879	-	190	91.7	83	78	1.60562
	Chr1	37642880	37643035	-	156	91	91	66	1.95643
	Chr1	37643036	37643190	-	155	90.3	71	49	1.99366
	Chr1	37643191	37643383	-	193	92.3	85	67	1.84056
	Chr1	37643384	37643529	-	146	92.5	72	48	2.03954
	Chr1	37643530	37643685	-	156	91.7	68	62	1.62917
	Chr1	37643686	37643841	-	156	87.8	79	72	1.64256
	Chr1	37643842	37644031	-	190	91.7	83	72	1.71199
	Chr1	37644032	37644210	-	179	89.7	106	68	2.13258
	Chr1	37644211	37644365	-	155	89.7	95	72	1.90226
	Chr1	37644368	37644521	-	154	90.3	73	66	1.64655
	Chr1	37644522	37644711	-	190	92.9	75	63	1.7455
	Chr1	37647844	37647985	-	142	90.8	48	53	1.34826
	Chr1	37647986	37648175	-	190	92.3	71	74	1.45644
	Chr1	37648176	37648331	-	156	86.5	67	74	1.37528
	Chr1	37648332	37648499	-	168	85.9	84	79	1.60548
	Chr1	37648500	37648656	-	157	91	76	68	1.66373
	Chr1	37648657	37648811	-	155	91	97	83	1.74226
	Chr1	37648812	37648967	-	156	89.7	101	68	2.06428
	Chr1	37648968	37649122	-	155	89	94	41	2.61317
	Chr1	37649125	37649313	-	189	91.6	103	75	1.96228
	Chr1	37649314	37649503	-	190	91.7	92	70	1.89427
	Chr1	37649504	37649658	-	155	91	71	56	1.82203
	Chr1	37649661	37649813	-	153	92.2	67	67	1.50668
	Chr1	37649816	37650004	-	189	89.7	75	83	1.38021
	Chr1	37650005	37650158	-	154	89.6	64	66	1.46245
	Chr1	37650159	37650347	-	189	91.6	71	100	1.05225
	Chr1	37650348	37650503	-	156	89.7	82	101	1.24093
	Chr1	37650505	37650659	-	155	91.6	103	86	1.77944
	Chr1	37650660	37650814	-	155	89.7	81	68	1.75323
	Chr1	37650815	37651004	-	190	90.4	73	91	1.21867
	Chr1	37651005	37651159	-	155	92.3	51	80	0.891631
	Chr1	37651160	37651314	-	155	90.3	70	72	1.47291
	Chr1	37651315	37651504	-	190	91.7	82	78	1.58857
	Chr1	37651505	37651651	-	147	72.8	49	57	1.28276
	Chr1	37662237	37662392	-	156	87.2	102	83	1.81326
	Chr1	37662393	37662548	-	156	89.1	104	74	1.99377
	Chr1	37662549	37662704	-	156	90.4	109	73	2.07824
	Chr1	37662705	37662860	-	156	90.4	109	72	2.09653
	Chr1	37662861	37663016	-	156	87.8	102	71	2.02118
	Chr1	37663017	37663172	-	156	88.5	108	85	1.86217
	Chr1	37663173	37663328	-	156	90.4	85	80	1.60534
	Chr1	37663329	37663483	-	155	89.7	82	75	1.64078
	Chr1	37663484	37663639	-	156	89.1	115	71	2.19091
	Chr1	37663640	37663795	-	156	87.8	119	80	2.08068
	Chr1	37663796	37663950	-	155	89	103	88	1.74854
	Chr1	37663951	37664106	-	156	90.4	79	67	1.73762
	Chr1	37664107	37664259	-	153	89.5	43	45	1.40531
	Chr1	37664263	37664418	-	156	91	34	37	1.3284
	Chr1	37664420	37664574	-	155	89.7	6	7	0.870442
	Chr1	37664707	37664862	-	156	88.5	77	67	1.7016
	Chr1	37664863	37665018	-	156	90.4	118	80	2.06872
	Chr1	37665020	37665173	-	154	89.6	119	83	2.03144
	Chr1	37665174	37665329	-	156	89.1	69	40	2.20937
	Chr1	37665330	37665485	-	156	91	86	43	2.4282
	Chr1	37665486	37665641	-	156	89.1	121	72	2.24447
	Chr1	37665642	37665797	-	156	92.3	105	63	2.21953
	Chr1	37665799	37665952	-	154	88.3	104	60	2.26974
	Chr1	37665953	37666142	-	190	91.7	96	67	2.01209
	Chr1	37666144	37666298	-	155	89	76	60	1.82783
	Chr1	37666299	37666454	-	156	89.7	98	57	2.25247
	Chr1	37666456	37666610	-	155	89	93	66	1.98709
	Chr1	37666611	37666766	-	156	91.7	107	65	2.20524
	Chr1	37666767	37666921	-	155	89	112	67	2.23002
	Chr1	37666922	37667077	-	156	89.1	56	32	2.19112
	Chr1	37667078	37667233	-	156	90.4	62	47	1.85722
	Chr1	37667234	37667389	-	156	89.1	77	71	1.62506
	Chr1	37667390	37667545	-	156	91	92	77	1.76781
	Chr1	37667546	37667702	-	157	86.5	111	79	1.99889
	Chr1	37667743	37667898	-	156	86.5	105	91	1.7306
	Chr1	37667900	37668054	-	155	88.4	105	92	1.71587
	Chr1	37668055	37668210	-	156	92.9	121	89	1.96136
	Chr1	37668211	37668366	-	156	89.7	113	95	1.77645
	Chr1	37668407	37668562	-	156	87.2	49	35	1.89749
	Chr1	37668563	37668717	-	155	91	24	18	1.69138
	Chr1	37668788	37668974	-	187	77.3	118	64	2.36414
	Chr1	37668976	37669133	-	158	89	37	19	2.21613
	Chr1	37669134	37669288	-	155	88.4	4	4	0.828073
	Chr1	37669290	37669445	-	156	92.3	0	0	0
	Chr1	37669446	37669601	-	156	91	0	0	0
	Chr1	37669602	37669756	-	155	87.7	0	0	0
	Chr1	37669757	37669911	-	155	88.4	0	0	0
	Chr1	37669912	37670067	-	156	91.7	0	0	0
	Chr1	37670068	37670223	-	156	88.5	0	0	0
	Chr1	37670224	37670385	-	162	92.3	0	0	0
	Chr1	37670387	37670541	-	155	89.7	0	0	0
	Chr1	37670542	37670697	-	156	87.8	0	0	0
	Chr1	37670698	37670853	-	156	87.2	2	4	0.257651
	Chr1	37670854	37671009	-	156	89.1	10	15	0.77306
	Chr1	37671010	37671165	-	156	87.2	67	51	1.86135
	Chr1	37671166	37671321	-	156	92.3	114	52	2.58484
	Chr1	37671322	37671477	-	156	89.1	116	65	2.31957
	Chr1	37671478	37671639	-	162	91.7	105	97	1.64437
	Chr1	37671640	37671795	-	156	89.7	94	75	1.83316
	Chr1	37671796	37671951	-	156	89.7	83	59	1.97352
	Chr1	37671952	37672104	-	153	89.5	70	38	2.29306
	Chr1	37672108	37672263	-	156	90.4	59	17	2.97809
	Chr1	37672265	37672419	-	155	89.7	9	3	1.8349
	Chr1	37672552	37672707	-	156	87.8	95	56	2.23152
	Chr1	37672708	37672863	-	156	91.7	103	65	2.15136
	Chr1	37672904	37673059	-	156	87.2	46	40	1.64579
	Chr1	37673060	37673214	-	155	91	18	24	0.997844
	Chr1	37673216	37673369	-	154	89	87	58	2.06199
	Chr1	37673370	37673558	-	189	91.7	124	64	2.43446
	Chr1	37673560	37673717	-	158	89	22	14	1.83467
	Chr1	37673718	37673872	-	155	88.4	3	4	0.570873
	Chr1	37673874	37674029	-	156	92.3	0	0	0
	Chr1	37674030	37674185	-	156	91	0	0	0
	Chr1	37674186	37674340	-	155	87.7	0	0	0
	Chr1	37674341	37674495	-	155	88.4	0	0	0
	Chr1	37674496	37674651	-	156	91.7	0	0	0
	Chr1	37674652	37674807	-	156	88.5	0	0	0
	Chr1	37674808	37674969	-	162	92.3	0	0	0
	Chr1	37674971	37675125	-	155	89.7	0	0	0
	Chr1	37675126	37675281	-	156	87.8	0	0	0
	Chr1	37675282	37675437	-	156	87.2	0	0	0
	Chr1	37675438	37675593	-	156	89.1	9	8	1.22009
	Chr1	37675594	37675749	-	156	85.9	79	37	2.49557
	Chr1	37675750	37675905	-	156	90.4	126	58	2.58565
	Chr1	37675907	37676060	-	154	90.3	132	75	2.31375
	Chr1	37676061	37676216	-	156	90.4	122	63	2.43203
	Chr1	37676217	37676372	-	156	88.5	124	86	2.04219
	Chr1	37676373	37676528	-	156	88.5	108	95	1.71239
	Chr1	37676529	37676684	-	156	84.6	82	83	1.50555
	Chr1	37676685	37676840	-	156	91.7	79	60	1.88219
	Chr1	37676841	37676996	-	156	89.7	28	29	1.36023
	Chr1	37676997	37677152	-	156	89.1	55	34	2.09285
	Chr1	37677153	37677308	-	156	87.8	119	87	1.9683
	Chr1	37677309	37677464	-	156	89.7	104	87	1.77757
	Chr1	37677465	37677620	-	156	87.8	84	72	1.72884
	Chr1	37677622	37677776	-	155	89	68	62	1.62917
	Chr1	37677777	37677932	-	156	91	40	44	1.3344
	Chr1	37677933	37678088	-	156	89.7	34	24	1.84188
	Chr1	37678089	37678244	-	156	90.4	49	19	2.60208
	Chr1	37678245	37678398	-	154	87.7	55	24	2.50302
	Chr1	37678401	37678556	-	156	88.5	57	39	1.9742
	Chr1	37678557	37678712	-	156	90.4	124	66	2.39405
	Chr1	37678713	37678867	-	155	89	106	75	2.00287
	Chr1	37678868	37679022	-	155	88.4	91	71	1.8601
	Chr1	37679023	37679178	-	156	90.4	111	57	2.42859
	Chr1	37679179	37679356	-	178	73.1	121	59	2.50599
	Chr1	37679357	37679512	-	156	89.7	113	71	2.16606
	Chr1	37679608	37679763	-	156	92.3	66	44	2.02792
	Chr1	37679764	37679919	-	156	89.7	36	18	2.2367
	Chr1	37679920	37680075	-	156	90.4	70	26	2.74751
	Chr1	37680076	37680253	-	178	73.7	9	7	1.32385
	Chr1	37680254	37680410	-	157	89.7	3	3	0.716578
	Chr1	37680411	37680566	-	156	85.9	2	2	0.565448
	Chr1	37680567	37680722	-	156	92.3	0	0	0
	Chr1	37680723	37680878	-	156	89.7	0	0	0
	Chr1	37680879	37681034	-	156	88.5	0	0	0
	Chr1	37681035	37681190	-	156	89.7	0	0	0
	Chr1	37681191	37681346	-	156	90.4	0	0	0
	Chr1	37681347	37681502	-	156	89.7	0	0	0
	Chr1	37681632	37681787	-	156	89	0	0	0
	Chr1	37681788	37681943	-	156	85.9	0	0	0
	Chr1	37681944	37682099	-	156	92.9	0	0	0
	Chr1	37682100	37682255	-	156	89.1	0	0	0
	Chr1	37682256	37682411	-	156	90.4	0	0	0
	Chr1	37682412	37682567	-	156	90.4	0	0	0
	Chr1	37682568	37682723	-	156	87.2	0	0	0
	Chr1	37682724	37682875	-	152	92.1	0	0	0
	Chr1	37682877	37683031	-	155	89.7	0	0	0
	Chr1	37683161	37683316	-	156	87.7	0	0	0
	Chr1	37683317	37683472	-	156	85.3	0	0	0
	Chr1	37683473	37683628	-	156	90.4	0	0	0
	Chr1	37683629	37683784	-	156	89.1	0	0	0
	Chr1	37683785	37683940	-	156	90.4	0	0	0
	Chr1	37683941	37684096	-	156	87.8	0	0	0
	Chr1	37684097	37684248	-	152	92.1	0	0	0
	Chr1	37684250	37684404	-	155	91.6	0	0	0
	Chr1	37684406	37684560	-	155	88.4	0	1	-0.209153
	Chr1	37684561	37684716	-	156	90.4	4	5	0.695743
	Chr1	37684717	37684872	-	156	89.7	57	33	2.17865
	Chr1	37684873	37685028	-	156	89.7	44	23	2.24268
	Chr1	37685029	37685182	-	154	87.7	2	6	0.00411533
	Chr1	37685185	37685340	-	156	88.5	0	1	-0.209153
	Chr1	37685341	37685496	-	156	84.6	0	0	0
	Chr1	37685497	37685652	-	156	92.3	0	0	0
	Chr1	37685653	37685808	-	156	89.7	2	1	0.748084
	Chr1	37685809	37685964	-	156	91	34	18	2.15896
	Chr1	37685965	37686142	-	178	73.1	54	29	2.25793
	Chr1	37686143	37686299	-	157	89.7	4	2	1.13587
	Chr1	37686300	37686455	-	156	85.3	1	1	0.347442
	Chr1	37686456	37686611	-	156	92.3	0	0	0
	Chr1	37686612	37686767	-	156	89.1	0	0	0
	Chr1	37686768	37686923	-	156	87.8	0	0	0
	Chr1	37686924	37687079	-	156	90.4	0	0	0
	Chr1	37687080	37687235	-	156	90.4	0	0	0
	Chr1	37687236	37687391	-	156	90.4	0	0	0
	Chr1	37687392	37687543	-	152	89.5	0	0	0
	Chr1	37687545	37687699	-	155	90.3	0	0	0
	Chr1	37687829	37687984	-	156	89.7	0	0	0
	Chr1	37687985	37688140	-	156	85.9	0	0	0
	Chr1	37688141	37688296	-	156	92.3	0	0	0
	Chr1	37688297	37688452	-	156	89.7	0	0	0
	Chr1	37688453	37688608	-	156	88.5	0	0	0
	Chr1	37688609	37688764	-	156	89.7	0	0	0
	Chr1	37688765	37688920	-	156	90.4	0	0	0
	Chr1	37688921	37689076	-	156	89.7	0	0	0
	Chr1	37689206	37689361	-	156	89	0	0	0
	Chr1	37689362	37689517	-	156	85.9	0	0	0
	Chr1	37689518	37689673	-	156	92.9	0	0	0
	Chr1	37689674	37689829	-	156	89.1	0	0	0
	Chr1	37689830	37689985	-	156	90.4	0	0	0
	Chr1	37689986	37690141	-	156	90.4	0	0	0
	Chr1	37690142	37690297	-	156	87.2	0	0	0
	Chr1	37690298	37690449	-	152	92.1	0	0	0
	Chr1	37690451	37690605	-	155	89.7	0	0	0
	Chr1	37690735	37690890	-	156	87.7	0	0	0
	Chr1	37690891	37691046	-	156	85.3	0	0	0
	Chr1	37691047	37691202	-	156	90.4	0	0	0
	Chr1	37691203	37691358	-	156	89.1	0	0	0
	Chr1	37691359	37691514	-	156	90.4	0	0	0
	Chr1	37691515	37691670	-	156	87.8	0	0	0
	Chr1	37691671	37691822	-	152	92.1	0	0	0
	Chr1	37691824	37691978	-	155	91.6	0	0	0
	Chr1	37691980	37692134	-	155	88.4	0	0	0
	Chr1	37692135	37692290	-	156	90.4	0	0	0
	Chr1	37692291	37692446	-	156	89.7	0	0	0
	Chr1	37692447	37692602	-	156	89.7	0	0	0
	Chr1	37692603	37692756	-	154	87.7	0	0	0
	Chr1	37692759	37692914	-	156	88.5	0	0	0
	Chr1	37692915	37693070	-	156	84.6	0	0	0
	Chr1	37693071	37693226	-	156	92.3	0	0	0
	Chr1	37693227	37693382	-	156	89.7	0	0	0
	Chr1	37693383	37693538	-	156	91	0	0	0
	Chr1	37693539	37693716	-	178	73.7	4	6	0.574537
	Chr1	37693717	37693873	-	157	89.1	44	37	1.68096
	Chr1	37693874	37694029	-	156	85.3	24	21	1.52415
	Chr1	37694030	37694185	-	156	92.3	1	4	-0.14299
	Chr1	37694186	37694341	-	156	89.1	0	1	-0.209153
	Chr1	37694342	37694497	-	156	87.8	0	0	0
	Chr1	37694498	37694653	-	156	90.4	0	0	0
	Chr1	37694654	37694809	-	156	90.4	0	0	0
	Chr1	37694810	37694965	-	156	90.4	0	0	0
	Chr1	37694966	37695117	-	152	89.5	0	0	0
	Chr1	37695119	37695273	-	155	90.3	0	0	0
	Chr1	37695403	37695558	-	156	89.7	0	0	0
	Chr1	37695559	37695714	-	156	85.9	0	0	0
	Chr1	37695715	37695870	-	156	92.3	0	0	0
	Chr1	37695871	37696026	-	156	89.7	0	0	0
	Chr1	37696027	37696182	-	156	88.5	0	0	0
	Chr1	37696183	37696338	-	156	89.7	0	0	0
	Chr1	37696339	37696494	-	156	90.4	0	0	0
	Chr1	37696495	37696650	-	156	89.7	0	0	0
	Chr1	37696780	37696935	-	156	89	0	0	0
	Chr1	37696936	37697091	-	156	85.9	0	0	0
	Chr1	37697092	37697247	-	156	92.9	0	0	0
	Chr1	37697248	37697403	-	156	89.1	0	0	0
	Chr1	37697404	37697559	-	156	90.4	0	0	0
	Chr1	37697560	37697715	-	156	90.4	0	0	0
	Chr1	37697716	37697871	-	156	87.2	0	0	0
	Chr1	37697872	37698023	-	152	92.1	0	0	0
	Chr1	37698025	37698179	-	155	89.7	0	0	0
	Chr1	37698309	37698464	-	156	87.7	0	0	0
	Chr1	37698465	37698620	-	156	85.3	0	0	0
	Chr1	37698621	37698776	-	156	90.4	0	0	0
	Chr1	37698777	37698932	-	156	89.1	0	0	0
	Chr1	37698933	37699088	-	156	90.4	0	0	0
	Chr1	37699089	37699244	-	156	87.8	0	0	0
	Chr1	37699245	37699396	-	152	92.1	0	0	0
	Chr1	37699398	37699552	-	155	91.6	0	0	0
	Chr1	37699554	37699708	-	155	88.4	0	0	0
	Chr1	37699709	37699864	-	156	90.4	0	0	0
	Chr1	37699865	37700020	-	156	89.7	0	0	0
	Chr1	37700021	37700176	-	156	89.7	0	0	0
	Chr1	37700177	37700330	-	154	87.7	0	0	0
	Chr1	37700333	37700488	-	156	88.5	0	0	0
	Chr1	37700489	37700644	-	156	84.6	0	0	0
	Chr1	37700645	37700800	-	156	92.3	0	0	0
	Chr1	37700801	37700956	-	156	89.7	0	0	0
	Chr1	37700957	37701112	-	156	91	0	0	0
	Chr1	37701113	37701290	-	178	73.7	1	0	0.556595
	Chr1	37701291	37701447	-	157	89.7	8	1	2.04373
	Chr1	37701448	37701603	-	156	85.3	53	12	3.17567
	Chr1	37701604	37701759	-	156	92.3	17	8	2.00179
	Chr1	37701760	37701915	-	156	89.1	1	4	-0.14299
	Chr1	37701916	37702071	-	156	87.8	0	0	0
	Chr1	37702072	37702227	-	156	90.4	0	0	0
	Chr1	37702228	37702383	-	156	90.4	0	0	0
	Chr1	37702384	37702539	-	156	90.4	0	0	0
	Chr1	37702540	37702691	-	152	89.5	0	0	0
	Chr1	37702693	37702847	-	155	90.3	2	0	0.957237
	Chr1	37702977	37703132	-	156	89	7	6	1.14972
	Chr1	37703133	37703288	-	156	85.3	59	31	2.30178
	Chr1	37703289	37703444	-	156	92.9	58	24	2.57686
	Chr1	37703445	37703600	-	156	89.1	1	6	-0.396527
	Chr1	37703601	37703756	-	156	89.1	0	3	-0.55388
	Chr1	37703757	37703912	-	156	91	0	1	-0.209153
	Chr1	37703913	37704068	-	156	90.4	0	0	0
	Chr1	37704069	37704224	-	156	89.7	0	0	0
	Chr1	37704225	37704380	-	156	90.4	0	2	-0.391789
	Chr1	37704381	37704536	-	156	91.7	31	16	2.15721
	Chr1	37704537	37704692	-	156	90.4	22	11	2.06403
	Chr1	37704693	37704848	-	156	90.4	1	1	0.347442
	Chr1	37704849	37705000	-	152	89.5	0	1	-0.209153
	Chr1	37705002	37705156	-	155	90.3	2	2	0.565448
	Chr1	37705286	37705441	-	156	88.4	59	36	2.1208
	Chr1	37705442	37705597	-	156	85.9	12	7	1.66832
	Chr1	37705598	37705753	-	156	92.9	0	3	-0.55388
	Chr1	37705754	37705909	-	156	89.1	0	0	0
	Chr1	37705910	37706065	-	156	89.1	7	2	1.71106
	Chr1	37706066	37706221	-	156	90.4	8	4	1.5533
	Chr1	37706222	37706377	-	156	90.4	1	5	-0.275321
	Chr1	37706378	37706533	-	156	89.1	26	33	1.10671
	Chr1	37706534	37706689	-	156	88.5	86	47	2.31589
	Chr1	37706690	37706845	-	156	87.2	63	26	2.60022
	Chr1	37706846	37707001	-	156	90.4	3	6	0.317337
	Chr1	37707002	37707157	-	156	90.4	0	0	0
	Chr1	37707158	37707313	-	156	90.4	0	5	-0.831916
	Chr1	37707314	37707465	-	152	89.5	36	48	1.0803
	Chr1	37707467	37707621	-	155	89.7	46	42	1.58492
	Chr1	37707751	37707906	-	156	89	0	4	-0.699586
	Chr1	37707907	37708062	-	156	85.9	0	2	-0.391789
	Chr1	37708063	37708218	-	156	92.9	0	1	-0.209153
	Chr1	37708219	37708374	-	156	89.1	0	0	0
	Chr1	37708375	37708530	-	156	89.1	0	0	0
	Chr1	37708531	37708686	-	156	91	0	0	0
	Chr1	37708687	37708842	-	156	90.4	0	0	0
	Chr1	37708843	37708998	-	156	89.7	3	3	0.716578
	Chr1	37708999	37709154	-	156	89.7	20	16	1.57494
	Chr1	37709155	37709310	-	156	91	31	25	1.67012
	Chr1	37709311	37709466	-	156	89.7	25	22	1.52664
	Chr1	37709467	37709622	-	156	90.4	2	9	-0.308252
	Chr1	37709623	37709778	-	156	91	9	11	0.947241
	Chr1	37709779	37709934	-	156	87.8	7	13	0.504421
	Chr1	37709935	37710086	-	152	92.1	30	31	1.3737
	Chr1	37710088	37710242	-	155	90.3	85	55	2.09806
	Chr1	37710372	37710527	-	156	87.1	66	65	1.5255
	Chr1	37710528	37710683	-	156	85.9	59	56	1.56343
	Chr1	37710684	37710839	-	156	90.4	36	41	1.27898
	Chr1	37710840	37710995	-	156	89.7	45	25	2.17871
	Chr1	37710996	37711147	-	152	92.1	51	24	2.39829
	Chr1	37711149	37711303	-	155	91	77	36	2.49318
	Chr1	37711305	37711459	-	155	90.3	55	40	1.89313
	Chr1	37711460	37711615	-	156	89.1	57	59	1.4477
	Chr1	37711616	37711771	-	156	89.7	72	51	1.9621
	Chr1	37711772	37711927	-	156	88.5	96	62	2.11386
	Chr1	37711928	37712079	-	152	91.4	102	71	2.02118
	Chr1	37712081	37712235	-	155	90.3	90	61	2.04408
	Chr1	37712237	37712391	-	155	88.4	79	42	2.33829
	Chr1	37712392	37712547	-	156	89.7	76	33	2.58067
	Chr1	37712548	37712703	-	156	91	62	37	2.1563
	Chr1	37712705	37712859	-	155	89	105	70	2.08091
	Chr1	37712860	37713012	-	153	90.1	106	64	2.2123
	Chr1	37713014	37713168	-	155	88.4	80	44	2.29756
	Chr1	37713169	37713324	-	156	90.4	61	30	2.38732
	Chr1	37713325	37713480	-	156	90.4	57	32	2.21573
	Chr1	37713481	37713636	-	156	89.1	38	21	2.14323
	Chr1	37713637	37713788	-	152	90.8	10	14	0.842069
	Chr1	37713790	37713944	-	155	89	51	35	1.95285
	Chr1	37713945	37714100	-	156	90.4	54	32	2.1406
	Chr1	37714101	37714248	-	148	89.2	61	31	2.34823
	Chr1	37714330	37714485	-	156	90.4	69	44	2.09009
	Chr1	37714486	37714641	-	156	89.1	61	31	2.34823
	Chr1	37714642	37714797	-	156	90.4	14	7	1.85938
	Chr1	37714798	37714953	-	156	91	45	40	1.61549
	Chr1	37714955	37715109	-	155	88.4	77	59	1.86807
	Chr1	37715110	37715261	-	152	92.8	61	42	1.97635
	Chr1	37715263	37715417	-	155	89.7	52	54	1.43495
	Chr1	37715547	37715702	-	156	87.7	72	64	1.66763
	Chr1	37715703	37715858	-	156	86.5	32	37	1.24623
	Chr1	37715859	37716014	-	156	90.4	40	26	1.97167
	Chr1	37716015	37716170	-	156	89.7	64	38	2.16776
	Chr1	37716171	37716326	-	156	88.5	82	54	2.0712
	Chr1	37716327	37716482	-	156	87.8	87	66	1.89309
	Chr1	37716483	37716638	-	156	89.7	71	57	1.7991
	Chr1	37716639	37716794	-	156	89.1	20	35	0.689104
	Chr1	37716795	37716946	-	152	90.8	4	14	-0.143242
	Chr1	37716948	37717102	-	155	89.7	25	31	1.12962
	Chr1	37717103	37717258	-	156	89.1	60	47	1.81151
	Chr1	37717259	37717414	-	156	87.8	81	66	1.79254
	Chr1	37717415	37717570	-	156	85.3	77	68	1.68208
	Chr1	37717571	37717726	-	156	92.9	50	65	1.13929
	Chr1	37717727	37717882	-	156	89.1	68	71	1.45085
	Chr1	37982547	37982702	-	156	91.7	0	0	0
	Chr1	37982703	37982858	-	156	90.4	0	0	0
	Chr1	37982859	37983014	-	156	90.4	0	2	-0.391789
	Chr1	37983015	37983170	-	156	88.5	21	15	1.70458
	Chr1	37983172	37983326	-	155	89.7	63	38	2.14577
	Chr1	37983327	37983482	-	156	89.1	17	13	1.57206
	Chr1	37983523	37983678	-	156	89.1	2	2	0.565448
	Chr1	37983679	37983834	-	156	83.3	0	1	-0.209153
	Chr1	37983835	37983990	-	156	92.9	0	0	0
	Chr1	37983992	37984146	-	155	90.3	0	0	0
	Chr1	37984147	37984301	-	155	89	0	0	0
	Chr1	37984303	37984458	-	156	92.9	0	0	0
	Chr1	37984459	37984637	-	179	88.5	0	0	0
	Chr1	37984638	37984793	-	156	92.9	0	0	0
	Chr1	37984903	37985058	-	156	89.1	0	0	0
	Chr1	37985059	37985214	-	156	89.7	0	0	0
	Chr1	37985215	37985370	-	156	87.2	0	0	0
	Chr1	37985371	37985526	-	156	91	0	0	0
	Chr1	37985527	37985682	-	156	89.1	0	0	0
	Chr1	37985683	37985838	-	156	91.7	0	0	0
	Chr1	37985840	37985994	-	155	90.3	0	0	0
	Chr1	37985995	37986151	-	157	89.1	0	1	-0.209153
	Chr1	37986152	37986307	-	156	89.7	0	1	-0.209153
	Chr1	37986308	37986463	-	156	87.8	0	1	-0.209153
	Chr1	37987635	37987789	-	155	90.3	0	0	0
	Chr1	37987790	37987946	-	157	88.5	0	0	0
	Chr1	37987947	37988102	-	156	89.7	0	0	0
	Chr1	37988103	37988258	-	156	89.7	0	0	0
	Chr1	37988259	37988414	-	156	88.5	0	0	0
	Chr1	37988415	37988570	-	156	91	0	0	0
	Chr1	37988571	37988726	-	156	89.1	0	0	0
	Chr1	37988727	37988882	-	156	87.8	0	0	0
	Chr1	37988883	37989038	-	156	91	0	0	0
	Chr1	37989039	37989194	-	156	90.4	0	0	0
	Chr1	37989196	37989350	-	155	91	0	0	0
	Chr1	37989351	37989507	-	157	88.5	0	0	0
	Chr1	37989508	37989663	-	156	89.7	0	0	0
	Chr1	37989664	37989819	-	156	89.7	0	0	0
	Chr1	37989820	37989975	-	156	88.5	0	0	0
	Chr1	37989976	37990131	-	156	91	0	0	0
	Chr1	37990132	37990287	-	156	89.7	0	0	0
	Chr1	37990289	37990443	-	155	91	0	0	0
	Chr1	37990444	37990600	-	157	87.8	0	0	0
	Chr1	37990601	37990756	-	156	89.7	0	0	0
	Chr1	37990757	37990912	-	156	89.7	0	0	0
	Chr1	37990913	37991068	-	156	88.5	0	0	0
	Chr1	37991069	37991224	-	156	91	0	0	0
	Chr1	37991225	37991380	-	156	90.4	0	0	0
	Chr1	37991382	37991536	-	155	91	0	0	0
	Chr1	37991537	37991693	-	157	89.1	0	0	0
	Chr1	37991694	37991849	-	156	89.7	0	0	0
	Chr1	37991850	37992005	-	156	89.7	0	0	0
	Chr1	37992006	37992161	-	156	87.8	0	0	0
	Chr1	37992162	37992317	-	156	91	0	0	0
	Chr1	37992318	37992473	-	156	89.7	0	0	0
	Chr1	37992475	37992629	-	155	90.3	0	0	0
	Chr1	37992630	37992786	-	157	88.5	0	0	0
	Chr1	37992787	37992942	-	156	89.7	0	0	0
	Chr1	37992943	37993098	-	156	89.7	0	0	0
	Chr1	37993099	37993254	-	156	90.4	0	0	0
	Chr1	37993256	37993410	-	155	91	0	0	0
	Chr1	37993411	37993567	-	157	89.1	0	0	0
	Chr1	37993568	37993723	-	156	89.7	0	0	0
	Chr1	37993724	37993879	-	156	89.7	0	0	0
	Chr1	37993880	37994035	-	156	87.8	0	0	0
	Chr1	37994036	37994191	-	156	91	0	0	0
	Chr1	37994192	37994347	-	156	89.7	0	0	0
	Chr1	37994349	37994503	-	155	90.3	0	0	0
	Chr1	37994504	37994660	-	157	88.5	0	0	0
	Chr1	37994661	37994816	-	156	89.7	0	0	0
	Chr1	37994817	37994972	-	156	89.7	0	0	0
	Chr1	37994973	37995128	-	156	90.4	0	0	0
	Chr1	37995130	37995284	-	155	91	0	0	0
	Chr1	37995285	37995441	-	157	88.5	0	0	0
	Chr1	37995442	37995597	-	156	89.7	0	0	0
	Chr1	37995598	37995753	-	156	89.7	0	0	0
	Chr1	37995754	37995909	-	156	87.8	0	0	0
	Chr1	37995910	37996065	-	156	91	0	0	0
	Chr1	37996066	37996221	-	156	89.7	0	0	0
	Chr1	37996223	37996377	-	155	90.3	0	0	0
	Chr1	37996378	37996534	-	157	88.5	0	0	0
	Chr1	37996535	37996690	-	156	89.7	0	0	0
	Chr1	37996691	37996846	-	156	89.7	0	0	0
	Chr1	37996847	37997002	-	156	90.4	0	0	0
	Chr1	37997004	37997158	-	155	90.3	0	0	0
	Chr1	37997159	37997315	-	157	88.5	0	0	0
	Chr1	37997316	37997471	-	156	89.7	0	0	0
	Chr1	37997472	37997627	-	156	89.7	0	0	0
	Chr1	37997628	37997783	-	156	88.5	0	0	0
	Chr1	37997784	37997939	-	156	91	0	0	0
	Chr1	37997940	37998095	-	156	89.7	0	0	0
	Chr1	37998096	37998251	-	156	87.2	0	0	0
	Chr1	37998252	37998407	-	156	91	0	0	0
	Chr1	37998408	37998563	-	156	90.4	0	0	0
	Chr1	37998565	37998719	-	155	91	0	0	0
	Chr1	37998720	37998876	-	157	88.5	0	0	0
	Chr1	37998877	37999032	-	156	89.7	0	0	0
	Chr1	37999033	37999188	-	156	89.7	0	0	0
	Chr1	37999189	37999344	-	156	88.5	0	0	0
	Chr1	37999345	37999500	-	156	90.4	0	0	0
	Chr1	37999501	37999656	-	156	89.7	0	0	0
	Chr1	37999658	37999812	-	155	91	0	0	0
	Chr1	37999813	37999969	-	157	88.5	0	0	0
	Chr1	37999970	38000125	-	156	89.7	0	0	0
	Chr1	38000126	38000281	-	156	89.7	0	0	0
	Chr1	38000282	38000437	-	156	88.5	0	0	0
	Chr1	38000438	38000593	-	156	91	0	0	0
	Chr1	38000594	38000749	-	156	90.4	0	0	0
	Chr1	38000751	38000905	-	155	91	0	0	0
	Chr1	38000906	38001062	-	157	88.5	0	0	0
	Chr1	38001063	38001218	-	156	89.7	0	0	0
	Chr1	38001219	38001374	-	156	89.7	5	3	1.19199
	Chr1	38001375	38001530	-	156	89.1	25	8	2.50598
	Chr1	38001531	38001686	-	156	90.4	5	0	1.74587
	Chr1	38001687	38001842	-	156	89.7	1	0	0.556595
	Chr1	38001844	38001998	-	155	91	0	0	0
	Chr1	38001999	38002155	-	157	88.5	0	0	0
	Chr1	38002156	38002311	-	156	89.7	0	0	0
	Chr1	38002312	38002467	-	156	89.7	0	0	0
	Chr1	38002468	38002623	-	156	88.5	0	0	0
	Chr1	38002624	38002779	-	156	91	0	0	0
	Chr1	38002780	38002935	-	156	90.4	0	0	0
	Chr1	38002937	38003091	-	155	91	0	0	0
	Chr1	38003092	38003248	-	157	88.5	0	0	0
	Chr1	38003249	38003404	-	156	89.1	0	0	0
	Chr1	38003405	38003560	-	156	89.7	0	0	0
	Chr1	38003561	38003716	-	156	87.8	0	0	0
	Chr1	38003717	38003872	-	156	90.4	0	0	0
	Chr1	38003873	38004028	-	156	89.1	0	1	-0.209153
	Chr1	38004029	38004183	-	155	91	14	8	1.75562
	Chr1	38004185	38004339	-	155	89.7	29	15	2.13322
	Chr1	38004340	38004496	-	157	88.5	1	2	0.164806
	Chr1	38004497	38004652	-	156	89.7	0	0	0
	Chr1	38004653	38004808	-	156	89.7	0	0	0
	Chr1	38004810	38004964	-	155	90.3	0	0	0
	Chr1	38004965	38005120	-	156	89.1	0	0	0
	Chr1	38005121	38005276	-	156	89.7	0	0	0
	Chr1	38005277	38005432	-	156	92.3	0	0	0
	Chr1	38005433	38005588	-	156	86.5	0	0	0
	Chr1	38005590	38005744	-	155	89.7	0	0	0
	Chr1	38005745	38005901	-	157	88.5	0	0	0
	Chr1	38005902	38006057	-	156	89.1	0	0	0
	Chr1	38006058	38006189	-	132	87.9	0	0	0
	Chr1	38006192	38006347	-	156	87.2	0	0	0
	Chr1	38006348	38006503	-	156	89.7	0	0	0
	Chr1	38006504	38006659	-	156	85.3	0	0	0
	Chr1	38006660	38006815	-	156	91.7	0	0	0
	Chr1	38006817	38006971	-	155	91	0	0	0
	Chr1	38006972	38007127	-	156	91	0	0	0
	Chr1	38007128	38007283	-	156	91	0	0	0
	Chr1	38007284	38007438	-	155	90.3	0	0	0
	Chr1	38007440	38007595	-	156	90.4	0	0	0
	Chr1	38007597	38007751	-	155	89	0	0	0
	Chr1	38007752	38007907	-	156	89.7	0	0	0
	Chr1	38007908	38008062	-	155	91	0	0	0
	Chr1	38008064	38008219	-	156	91.7	0	0	0
	Chr1	38008220	38008374	-	155	87.1	0	0	0
	Chr1	38008375	38008530	-	156	92.9	0	0	0
	Chr1	38008531	38008686	-	156	89.1	0	0	0
	Chr1	38008687	38008842	-	156	90.4	0	0	0
	Chr1	38008843	38008998	-	156	91	0	0	0
	Chr1	38009000	38009154	-	155	87.1	0	0	0
	Chr1	38009155	38009307	-	153	88.9	0	0	0
	Chr1	38009310	38009451	-	142	88.7	0	0	0
	Chr1	38009526	38009681	-	156	91	0	0	0
	Chr1	38009682	38009813	-	132	87.9	0	0	0
	Chr1	38009816	38009971	-	156	87.2	0	0	0
	Chr1	38009972	38010127	-	156	89.7	0	0	0
	Chr1	38010128	38010283	-	156	85.3	0	0	0
	Chr1	38010284	38010439	-	156	91.7	0	0	0
	Chr1	38010441	38010595	-	155	91	0	0	0
	Chr1	38010596	38010751	-	156	91	0	0	0
	Chr1	38010752	38010907	-	156	91	0	0	0
	Chr1	38010908	38011062	-	155	90.3	0	0	0
	Chr1	38011064	38011219	-	156	90.4	0	0	0
	Chr1	38011221	38011375	-	155	89	0	0	0
	Chr1	38011376	38011531	-	156	90.4	0	0	0
	Chr1	38011532	38011686	-	155	91	0	0	0
	Chr1	38011688	38011843	-	156	91.7	0	0	0
	Chr1	38011844	38011998	-	155	87.1	0	0	0
	Chr1	38011999	38012154	-	156	92.9	0	0	0
	Chr1	38012155	38012310	-	156	89.7	0	0	0
	Chr1	38012311	38012466	-	156	90.4	0	0	0
	Chr1	38012467	38012622	-	156	91	0	0	0
	Chr1	38012624	38012778	-	155	87.1	0	0	0
	Chr1	38012779	38012931	-	153	88.9	0	0	0
	Chr1	38012934	38013075	-	142	88.7	0	0	0
	Chr1	38013150	38013305	-	156	91.7	0	0	0
	Chr1	38013306	38013461	-	156	89.1	0	0	0
	Chr1	38013462	38013593	-	132	87.9	0	0	0
	Chr1	38013596	38013751	-	156	86.5	0	0	0
	Chr1	38013752	38013907	-	156	90.4	0	0	0
	Chr1	38013908	38014061	-	154	89	0	0	0
	Chr1	38014062	38014217	-	156	91.7	0	0	0
	Chr1	38014219	38014373	-	155	91	1	0	0.556595
	Chr1	38014374	38014529	-	156	89.1	0	0	0
	Chr1	38014530	38014685	-	156	89.1	1	0	0.556595
	Chr1	38014686	38014841	-	156	87.8	0	0	0
	Chr1	38014842	38014997	-	156	87.8	0	0	0
	Chr1	38014998	38015153	-	156	86.5	0	0	0
	Chr1	38015154	38015309	-	156	91.7	0	0	0
	Chr1	38015311	38015465	-	155	91	0	0	0
	Chr1	38015466	38015621	-	156	91	0	0	0
	Chr1	38015622	38015777	-	156	91	0	0	0
	Chr1	38015778	38015932	-	155	90.3	0	0	0
	Chr1	38015934	38016089	-	156	90.4	0	0	0
	Chr1	38016091	38016245	-	155	89	0	0	0
	Chr1	38016246	38016401	-	156	91.7	0	0	0
	Chr1	38016402	38016556	-	155	91.6	0	1	-0.209153
	Chr1	38016558	38016713	-	156	92.9	4	1	1.31851
	Chr1	38016714	38016868	-	155	87.1	4	1	1.31851
	Chr1	38016869	38017024	-	156	92.9	4	2	1.13587
	Chr1	38017025	38017180	-	156	89.7	0	0	0
	Chr1	38017181	38017336	-	156	90.4	0	1	-0.209153
	Chr1	38017337	38017492	-	156	90.4	0	1	-0.209153
	Chr1	38017494	38017647	-	154	87	0	0	0
	Chr1	38017648	38017803	-	156	91	0	0	0
	Chr1	38017804	38017958	-	155	88.4	0	0	0
	Chr1	38017959	38018114	-	156	91.7	0	0	0
	Chr1	38018115	38018270	-	156	89.1	0	0	0
	Chr1	38018271	38018426	-	156	88.5	0	0	0
	Chr1	38018427	38018582	-	156	92.3	0	0	0
	Chr1	38018583	38018738	-	156	88.5	0	0	0
	Chr1	38018739	38018894	-	156	92.3	0	0	0
	Chr1	38018895	38019050	-	156	91	0	0	0
	Chr1	38019051	38019206	-	156	90.4	0	0	0
	Chr1	38019207	38019362	-	156	91	0	0	0
	Chr1	38019363	38019517	-	155	91.6	0	0	0
	Chr1	38019519	38019674	-	156	92.3	0	0	0
	Chr1	38019675	38019829	-	155	89	0	0	0
	Chr1	38019830	38019985	-	156	87.8	0	0	0
	Chr1	38019986	38020141	-	156	92.3	0	0	0
	Chr1	38020142	38020297	-	156	91	0	0	0
	Chr1	38020298	38020453	-	156	87.8	0	0	0
	Chr1	38020494	38020649	-	156	89.1	0	0	0
	Chr1	38020650	38020805	-	156	90.4	0	0	0
	Chr1	38020806	38020961	-	156	88.5	0	0	0
	Chr1	38020962	38021117	-	156	92.3	0	1	-0.209153
	Chr1	38021118	38021273	-	156	86.5	3	3	0.716578
	Chr1	38021274	38021429	-	156	92.9	11	11	1.18577
	Chr1	38070912	38071067	-	156	91.7	0	0	0
	Chr1	38071068	38071223	-	156	90.4	0	0	0
	Chr1	38071224	38071379	-	156	90.4	4	0	1.52766
	Chr1	38071380	38071535	-	156	88.5	48	17	2.69185
	Chr1	38071537	38071691	-	155	89	69	36	2.3394
	Chr1	38071692	38071847	-	156	89.1	9	9	1.12329
	Chr1	38071888	38072043	-	156	89.1	0	1	-0.209153
	Chr1	38072044	38072199	-	156	83.3	0	0	0
	Chr1	38072200	38072355	-	156	92.9	0	0	0
	Chr1	38072357	38072511	-	155	90.3	0	0	0
	Chr1	38072512	38072666	-	155	89	0	0	0
	Chr1	38072668	38072823	-	156	92.9	0	0	0
	Chr1	38072824	38073002	-	179	88.5	0	0	0
	Chr1	38073003	38073158	-	156	92.9	0	0	0
	Chr1	38073268	38073423	-	156	89.1	0	0	0
	Chr1	38073424	38073579	-	156	89.7	0	0	0
	Chr1	38073580	38073735	-	156	87.2	0	0	0
	Chr1	38073736	38073891	-	156	91	0	0	0
	Chr1	38073892	38074047	-	156	89.1	0	0	0
	Chr1	38074048	38074203	-	156	91.7	0	0	0
	Chr1	38074205	38074359	-	155	90.3	0	0	0
	Chr1	38074360	38074516	-	157	89.1	0	0	0
	Chr1	38074517	38074672	-	156	89.7	0	0	0
	Chr1	38074673	38074828	-	156	89.7	0	0	0
	Chr1	38074829	38074984	-	156	88.5	0	0	0
	Chr1	38074985	38075140	-	156	91	2	2	0.565448
	Chr1	38075141	38075296	-	156	89.7	4	5	0.695743
	Chr1	38075297	38075452	-	156	91.7	0	1	-0.209153
	Chr1	38075454	38075608	-	155	91	0	0	0
	Chr1	38075609	38075765	-	157	88.5	0	2	-0.391789
	Chr1	38075766	38075921	-	156	89.7	37	20	2.16044
	Chr1	38075922	38076077	-	156	89.1	74	32	2.58034
	Chr1	38076078	38076232	-	155	87.7	118	57	2.51521
	Chr1	38076234	38076389	-	156	89.1	119	69	2.27712
	Chr1	38076390	38076545	-	156	89.1	111	41	2.84811
	Chr1	38076547	38076701	-	155	89	74	32	2.58034
	Chr1	38076702	38076858	-	157	89.1	7	13	0.504421
	Chr1	38076859	38077014	-	156	89.1	0	1	-0.209153
	Chr1	38077015	38077170	-	156	89.1	0	0	0
	Chr1	38077171	38077326	-	156	88.5	0	0	0
	Chr1	38077327	38077482	-	156	91	0	2	-0.391789
	Chr1	38077483	38077638	-	156	88.5	5	6	0.792748
	Chr1	38077639	38077794	-	156	90.4	35	15	2.38754
	Chr1	38077796	38077950	-	155	90.3	16	8	1.92431
	Chr1	38077951	38078107	-	157	88.5	3	1	1.06131
	Chr1	38078108	38078263	-	156	89.1	2	0	0.957237
	Chr1	38078264	38078419	-	156	89.1	1	0	0.556595
	Chr1	38078420	38078575	-	156	88.5	0	0	0
	Chr1	38078576	38078731	-	156	91	1	1	0.347442
	Chr1	38078732	38078887	-	156	88.5	11	4	1.92773
	Chr1	38078888	38079043	-	156	91	19	7	2.24905
	Chr1	38079045	38079199	-	155	90.3	3	1	1.06131
	Chr1	38079200	38079356	-	157	89.1	0	0	0
	Chr1	38079357	38079512	-	156	89.7	0	0	0
	Chr1	38079513	38079668	-	156	89.7	6	7	0.870442
	Chr1	38079669	38079824	-	156	87.8	49	28	2.16464
	Chr1	38079825	38079980	-	156	89.7	91	31	2.9092
	Chr1	38079981	38080136	-	156	89.1	76	24	2.95469
	Chr1	38080137	38080292	-	156	91.7	58	33	2.20285
	Chr1	38080294	38080448	-	155	87.1	98	57	2.25247
	Chr1	38080449	38080604	-	156	87.8	129	63	2.51118
	Chr1	38080605	38080760	-	156	90.4	115	58	2.45615
	Chr1	38080761	38080916	-	156	88.5	91	45	2.45057
	Chr1	38080917	38081072	-	156	91	90	51	2.27574
	Chr1	38081074	38081228	-	155	90.3	55	39	1.92455
	Chr1	38081229	38081385	-	157	88.5	25	19	1.68765
	Chr1	38081386	38081541	-	156	89.7	8	6	1.29976
	Chr1	38081542	38081697	-	156	87.8	1	4	-0.14299
	Chr1	38082869	38083023	-	155	90.3	0	0	0
	Chr1	38083024	38083180	-	157	88.5	0	0	0
	Chr1	38083181	38083336	-	156	89.7	0	0	0
	Chr1	38083337	38083492	-	156	89.7	0	0	0
	Chr1	38083493	38083648	-	156	88.5	0	0	0
	Chr1	38083649	38083804	-	156	91	0	0	0
	Chr1	38083805	38083960	-	156	89.1	0	0	0
	Chr1	38083961	38084116	-	156	87.8	0	0	0
	Chr1	38084117	38084272	-	156	91	0	0	0
	Chr1	38084273	38084428	-	156	90.4	0	0	0
	Chr1	38084430	38084584	-	155	91	0	0	0
	Chr1	38084585	38084741	-	157	88.5	0	0	0
	Chr1	38084742	38084897	-	156	89.7	0	0	0
	Chr1	38084898	38085053	-	156	89.7	0	0	0
	Chr1	38085054	38085209	-	156	88.5	0	0	0
	Chr1	38085210	38085365	-	156	91	0	0	0
	Chr1	38085366	38085521	-	156	89.7	0	0	0
	Chr1	38085523	38085677	-	155	91	0	0	0
	Chr1	38085678	38085834	-	157	87.8	0	0	0
	Chr1	38085835	38085990	-	156	89.7	0	0	0
	Chr1	38085991	38086146	-	156	89.7	0	0	0
	Chr1	38086147	38086302	-	156	88.5	0	0	0
	Chr1	38086303	38086458	-	156	91	0	0	0
	Chr1	38086459	38086614	-	156	90.4	0	0	0
	Chr1	38086616	38086770	-	155	91	0	0	0
	Chr1	38086771	38086927	-	157	89.1	0	0	0
	Chr1	38086928	38087083	-	156	89.7	0	0	0
	Chr1	38087084	38087239	-	156	89.7	0	0	0
	Chr1	38087240	38087395	-	156	87.8	0	0	0
	Chr1	38087396	38087551	-	156	91	0	0	0
	Chr1	38087552	38087707	-	156	89.7	0	0	0
	Chr1	38087709	38087863	-	155	90.3	0	0	0
	Chr1	38087864	38088020	-	157	88.5	0	0	0
	Chr1	38088021	38088176	-	156	89.7	0	0	0
	Chr1	38088177	38088332	-	156	89.7	0	0	0
	Chr1	38088333	38088488	-	156	90.4	0	0	0
	Chr1	38088490	38088644	-	155	91	0	0	0
	Chr1	38088645	38088801	-	157	89.1	0	0	0
	Chr1	38088802	38088957	-	156	89.7	0	0	0
	Chr1	38088958	38089113	-	156	89.7	0	0	0
	Chr1	38089114	38089269	-	156	87.8	0	0	0
	Chr1	38089270	38089425	-	156	91	0	0	0
	Chr1	38089426	38089581	-	156	89.7	10	19	0.525947
	Chr1	38089583	38089737	-	155	90.3	11	13	1.02889
	Chr1	38089738	38089894	-	157	88.5	0	0	0
	Chr1	38089895	38090050	-	156	89.7	0	0	0
	Chr1	38090051	38090206	-	156	89.7	0	0	0
	Chr1	38090207	38090362	-	156	90.4	0	0	0
	Chr1	38090364	38090518	-	155	91	0	0	0
	Chr1	38090519	38090675	-	157	89.1	0	0	0
	Chr1	38090676	38090831	-	156	89.7	0	0	0
	Chr1	38090832	38090987	-	156	89.7	0	0	0
	Chr1	38090988	38091143	-	156	87.8	0	0	0
	Chr1	38091144	38091299	-	156	91	0	0	0
	Chr1	38091300	38091455	-	156	89.7	0	0	0
	Chr1	38091457	38091611	-	155	90.3	0	0	0
	Chr1	38091612	38091768	-	157	88.5	0	0	0
	Chr1	38091769	38091924	-	156	89.7	0	0	0
	Chr1	38091925	38092080	-	156	89.7	0	0	0
	Chr1	38092081	38092236	-	156	90.4	0	0	0
	Chr1	38092238	38092392	-	155	91	0	0	0
	Chr1	38092393	38092549	-	157	88.5	0	0	0
	Chr1	38092550	38092705	-	156	89.7	0	0	0
	Chr1	38092706	38092861	-	156	89.7	0	0	0
	Chr1	38092862	38093017	-	156	87.8	0	0	0
	Chr1	38093018	38093173	-	156	91	0	0	0
	Chr1	38093174	38093329	-	156	89.7	0	0	0
	Chr1	38093331	38093485	-	155	90.3	0	0	0
	Chr1	38093486	38093642	-	157	88.5	0	0	0
	Chr1	38093643	38093798	-	156	89.7	0	0	0
	Chr1	38093799	38093954	-	156	89.7	0	0	0
	Chr1	38093955	38094110	-	156	90.4	0	0	0
	Chr1	38094112	38094266	-	155	90.3	0	0	0
	Chr1	38094267	38094423	-	157	88.5	0	0	0
	Chr1	38094424	38094579	-	156	89.7	0	0	0
	Chr1	38094580	38094735	-	156	89.7	0	0	0
	Chr1	38094736	38094891	-	156	88.5	0	0	0
	Chr1	38094892	38095047	-	156	91	0	0	0
	Chr1	38095048	38095203	-	156	89.7	0	0	0
	Chr1	38095204	38095359	-	156	87.2	0	0	0
	Chr1	38095360	38095515	-	156	91	0	0	0
	Chr1	38095516	38095671	-	156	90.4	0	0	0
	Chr1	38095673	38095827	-	155	91	0	0	0
	Chr1	38095828	38095984	-	157	88.5	0	0	0
	Chr1	38095985	38096140	-	156	89.7	0	0	0
	Chr1	38096141	38096296	-	156	89.7	0	0	0
	Chr1	38096297	38096452	-	156	88.5	0	0	0
	Chr1	38096453	38096608	-	156	90.4	0	0	0
	Chr1	38096609	38096764	-	156	89.7	0	0	0
	Chr1	38096766	38096920	-	155	91	0	0	0
	Chr1	38096921	38097077	-	157	88.5	0	0	0
	Chr1	38097078	38097233	-	156	89.7	0	0	0
	Chr1	38097234	38097389	-	156	89.7	0	0	0
	Chr1	38097390	38097545	-	156	88.5	0	0	0
	Chr1	38097546	38097701	-	156	91	0	0	0
	Chr1	38097702	38097857	-	156	90.4	0	0	0
	Chr1	38097859	38098013	-	155	91	0	0	0
	Chr1	38098014	38098170	-	157	88.5	0	0	0
	Chr1	38098171	38098326	-	156	89.7	0	0	0
	Chr1	38098327	38098482	-	156	89.7	0	0	0
	Chr1	38098483	38098638	-	156	88.5	0	0	0
	Chr1	38098639	38098794	-	156	90.4	0	0	0
	Chr1	38098795	38098950	-	156	89.7	0	0	0
	Chr1	38098952	38099106	-	155	91	0	0	0
	Chr1	38099107	38099263	-	157	88.5	0	0	0
	Chr1	38099264	38099419	-	156	89.7	0	0	0
	Chr1	38099420	38099575	-	156	89.7	0	0	0
	Chr1	38099576	38099731	-	156	88.5	0	0	0
	Chr1	38099732	38099887	-	156	91	0	0	0
	Chr1	38099888	38100043	-	156	90.4	0	0	0
	Chr1	38100045	38100199	-	155	91	0	0	0
	Chr1	38100200	38100356	-	157	88.5	0	0	0
	Chr1	38100357	38100512	-	156	89.1	0	0	0
	Chr1	38100513	38100668	-	156	89.7	0	0	0
	Chr1	38100669	38100824	-	156	87.8	0	0	0
	Chr1	38100825	38100980	-	156	90.4	0	0	0
	Chr1	38100981	38101136	-	156	89.1	2	0	0.957237
	Chr1	38101137	38101291	-	155	91	19	11	1.87244
	Chr1	38101293	38101447	-	155	89	39	29	1.80929
	Chr1	38101448	38101604	-	157	88.5	7	8	0.934154
	Chr1	38101605	38101760	-	156	89.7	1	5	-0.275321
	Chr1	38101761	38101916	-	156	89.7	0	1	-0.209153
	Chr1	38101918	38102072	-	155	90.3	0	0	0
	Chr1	38102073	38102228	-	156	89.1	0	0	0
	Chr1	38102229	38102384	-	156	89.7	0	0	0
	Chr1	38102385	38102540	-	156	92.3	0	0	0
	Chr1	38102541	38102696	-	156	86.5	0	0	0
	Chr1	38102698	38102852	-	155	89.7	0	0	0
	Chr1	38102853	38103009	-	157	88.5	0	0	0
	Chr1	38103010	38103165	-	156	89.1	0	0	0
	Chr1	38103166	38103297	-	132	87.9	0	0	0
	Chr1	38103300	38103455	-	156	87.2	0	0	0
	Chr1	38103456	38103611	-	156	89.7	3	1	1.06131
	Chr1	38103612	38103767	-	156	85.3	25	23	1.47674
	Chr1	38103768	38103923	-	156	89.7	41	37	1.58393
	Chr1	38103925	38104079	-	155	90.3	16	10	1.73681
	Chr1	38104080	38104235	-	156	91	11	4	1.92773
	Chr1	38104236	38104391	-	156	91	1	1	0.347442
	Chr1	38104392	38104546	-	155	90.3	0	1	-0.209153
	Chr1	38104548	38104703	-	156	90.4	0	0	0
	Chr1	38104705	38104859	-	155	89	0	0	0
	Chr1	38104860	38105015	-	156	89.7	0	0	0
	Chr1	38105016	38105170	-	155	91	0	0	0
	Chr1	38105172	38105327	-	156	91.7	0	0	0
	Chr1	38105328	38105482	-	155	87.1	0	0	0
	Chr1	38105483	38105638	-	156	92.9	0	0	0
	Chr1	38105639	38105794	-	156	89.1	0	0	0
	Chr1	38105795	38105950	-	156	90.4	0	0	0
	Chr1	38105951	38106106	-	156	91	0	0	0
	Chr1	38106108	38106262	-	155	87.1	0	0	0
	Chr1	38106263	38106415	-	153	88.9	0	0	0
	Chr1	38106418	38106559	-	142	88.7	0	0	0
	Chr1	38106634	38106789	-	156	91	0	0	0
	Chr1	38106790	38106921	-	132	87.9	0	0	0
	Chr1	38106924	38107079	-	156	87.2	0	0	0
	Chr1	38107080	38107235	-	156	89.7	0	0	0
	Chr1	38107236	38107391	-	156	85.3	0	0	0
	Chr1	38107392	38107547	-	156	91.7	0	0	0
	Chr1	38107549	38107703	-	155	91	0	0	0
	Chr1	38107704	38107859	-	156	91	0	0	0
	Chr1	38107860	38108015	-	156	91	0	0	0
	Chr1	38108016	38108170	-	155	90.3	0	0	0
	Chr1	38108172	38108327	-	156	90.4	0	0	0
	Chr1	38108329	38108483	-	155	89	0	0	0
	Chr1	38108484	38108639	-	156	90.4	0	0	0
	Chr1	38108640	38108794	-	155	91	0	0	0
	Chr1	38108796	38108951	-	156	91.7	0	0	0
	Chr1	38108952	38109106	-	155	87.1	0	0	0
	Chr1	38109107	38109262	-	156	92.9	0	0	0
	Chr1	38109263	38109418	-	156	89.7	0	0	0
	Chr1	38109419	38109574	-	156	90.4	0	0	0
	Chr1	38109575	38109730	-	156	91	0	0	0
	Chr1	38109732	38109886	-	155	87.1	0	0	0
	Chr1	38109887	38110039	-	153	88.9	0	0	0
	Chr1	38110042	38110183	-	142	88.7	0	0	0
	Chr1	38110258	38110413	-	156	91.7	0	0	0
	Chr1	38110414	38110569	-	156	89.1	0	0	0
	Chr1	38110570	38110701	-	132	87.9	0	0	0
	Chr1	38110704	38110859	-	156	86.5	0	0	0
	Chr1	38110860	38111015	-	156	90.4	0	0	0
	Chr1	38111016	38111169	-	154	89	0	0	0
	Chr1	38111170	38111325	-	156	91.7	0	0	0
	Chr1	38111327	38111481	-	155	91	0	0	0
	Chr1	38111482	38111637	-	156	89.1	0	0	0
	Chr1	38111638	38111793	-	156	89.1	0	0	0
	Chr1	38111794	38111949	-	156	87.8	0	0	0
	Chr1	38111950	38112105	-	156	87.8	0	0	0
	Chr1	38112106	38112261	-	156	86.5	0	0	0
	Chr1	38112262	38112417	-	156	91.7	0	0	0
	Chr1	38112419	38112573	-	155	91	0	0	0
	Chr1	38112574	38112729	-	156	91	0	0	0
	Chr1	38112730	38112885	-	156	91	0	0	0
	Chr1	38112886	38113040	-	155	90.3	0	0	0
	Chr1	38113042	38113197	-	156	90.4	0	0	0
	Chr1	38113199	38113353	-	155	89	0	0	0
	Chr1	38113354	38113509	-	156	91.7	0	0	0
	Chr1	38113510	38113664	-	155	91.6	0	2	-0.391789
	Chr1	38113666	38113821	-	156	92.9	7	8	0.934154
	Chr1	38113822	38113976	-	155	87.1	42	24	2.13049
	Chr1	38113977	38114132	-	156	92.3	57	28	2.37438
	Chr1	38114133	38114288	-	156	89.7	10	3	1.95909
	Chr1	38114289	38114444	-	156	90.4	0	1	-0.209153
	Chr1	38114445	38114600	-	156	90.4	0	0	0
	Chr1	38114602	38114755	-	154	87	0	0	0
	Chr1	38114756	38114911	-	156	91	0	0	0
	Chr1	38114912	38115066	-	155	88.4	0	0	0
	Chr1	38115067	38115222	-	156	91.7	0	0	0
	Chr1	38115223	38115378	-	156	89.1	0	0	0
	Chr1	38115379	38115534	-	156	88.5	0	0	0
	Chr1	38115535	38115690	-	156	92.3	0	0	0
	Chr1	38115691	38115846	-	156	88.5	0	0	0
	Chr1	38115847	38116002	-	156	92.3	0	0	0
	Chr1	38116003	38116158	-	156	91	0	0	0
	Chr1	38116159	38116314	-	156	90.4	0	0	0
	Chr1	38116315	38116470	-	156	91	0	0	0
	Chr1	38116471	38116625	-	155	91.6	0	0	0
	Chr1	38116627	38116782	-	156	92.3	0	0	0
	Chr1	38116783	38116937	-	155	89	0	0	0
	Chr1	38116938	38117093	-	156	87.8	0	0	0
	Chr1	38117094	38117249	-	156	92.3	0	0	0
	Chr1	38117250	38117405	-	156	91	0	0	0
	Chr1	38117406	38117561	-	156	87.8	0	0	0
	Chr1	38117602	38117757	-	156	89.1	0	0	0
	Chr1	38117758	38117913	-	156	90.4	0	0	0
	Chr1	38117914	38118069	-	156	88.5	0	0	0
	Chr1	38118070	38118225	-	156	92.3	0	0	0
	Chr1	38118226	38118381	-	156	86.5	0	1	-0.209153
	Chr1	38118382	38118537	-	156	92.9	0	0	0
	Chr1	38118538	38118693	-	156	91	0	1	-0.209153
	Chr1	38118694	38118849	-	156	90.4	0	0	0
	Chr1	38118850	38119005	-	156	91	0	0	0
	Chr1	38119006	38119160	-	155	91.6	0	0	0
	Chr1	38119162	38119317	-	156	92.3	0	0	0
	Chr1	38119318	38119472	-	155	89	0	0	0
	Chr1	38119473	38119628	-	156	87.8	0	0	0
	Chr1	38119629	38119784	-	156	92.3	0	0	0
	Chr1	38119785	38119940	-	156	91	0	1	-0.209153
	Chr1	38119941	38120096	-	156	87.8	0	3	-0.55388
	Chr1	38120137	38120292	-	156	89.1	10	8	1.34428
	Chr1	38120293	38120448	-	156	89.7	71	32	2.52233
	Chr1	38120449	38120604	-	156	88.5	62	24	2.66979
	Chr1	38120605	38120760	-	156	92.3	24	14	1.94957
	Chr1	38120761	38120916	-	156	87.2	56	29	2.30845
	Chr1	38120917	38121072	-	156	92.9	14	12	1.4022
	Chr1	38121073	38121228	-	156	91	1	3	0.002715
	Chr1	38121229	38121384	-	156	90.4	1	1	0.347442
	Chr1	38121385	38121540	-	156	91	38	19	2.25254
	Chr1	38121541	38121695	-	155	90.3	82	30	2.80165
	Chr1	38121697	38121852	-	156	92.3	17	8	2.00179
	Chr1	38121853	38122007	-	155	89.7	43	19	2.42197
	Chr1	38122008	38122163	-	156	88.5	19	13	1.71556
	Chr1	38122164	38122319	-	156	92.3	24	9	2.35499
	Chr1	38122320	38122475	-	156	90.4	59	21	2.75051
	Chr1	38122476	38122631	-	156	88.5	23	14	1.89327
	Chr1	38122672	38122827	-	156	89.7	16	10	1.73681
	Chr1	38122828	38122983	-	156	90.4	59	37	2.08718
	Chr1	38122984	38123137	-	154	90.9	114	66	2.27487
	Chr1	38123140	38123295	-	156	91.7	104	51	2.47984
	Chr1	38123296	38123451	-	156	88.5	17	9	1.905
	Chr1	38123452	38123607	-	156	92.3	2	1	0.748084
	Chr1	38123608	38123763	-	156	88.5	0	2	-0.391789
	Chr1	38123764	38123919	-	156	92.9	57	17	2.93009
	Chr1	38123920	38124075	-	156	89.7	79	28	2.83077
	Chr1	38124076	38124231	-	156	90.4	24	22	1.47245
	Chr1	38124232	38124387	-	156	90.4	58	41	1.93622
	Chr1	38124388	38124543	-	156	91.7	75	36	2.45624
	Chr1	38124544	38124699	-	156	88.5	64	49	1.84849
	Chr1	38124740	38124895	-	156	89.1	44	47	1.38188
	Chr1	38124896	38125051	-	156	90.4	39	43	1.32865
	Chr1	38125052	38125207	-	156	87.8	41	32	1.76048
	Chr1	38125208	38125363	-	156	92.3	14	10	1.56811
	Chr1	38125364	38125519	-	156	87.8	17	14	1.49958
	Chr1	38125520	38125675	-	156	92.9	11	6	1.67419
	Chr1	38125676	38125831	-	156	91	43	38	1.61648
	Chr1	38125832	38125987	-	156	87.2	105	57	2.34996
	Chr1	38125988	38126143	-	156	92.3	101	41	2.71458
	Chr1	38126144	38126299	-	156	90.4	67	60	1.65125
	Chr1	38126300	38126454	-	155	87.7	45	56	1.18815
	Chr1	38126455	38126610	-	156	91.7	42	35	1.68505
	Chr1	38126611	38126766	-	156	88.5	40	26	1.97167
	Chr1	38126767	38126922	-	156	92.9	3	7	0.205529
	Chr1	38126923	38127078	-	156	91	29	28	1.44867
	Chr1	38127079	38127234	-	156	88.5	78	62	1.82149
	Chr1	38127235	38127389	-	155	91.6	83	63	1.88789
	Chr1	38127391	38127546	-	156	91.7	45	26	2.13349
	Chr1	38127547	38127701	-	155	87.7	21	11	2.00295
	Chr1	38127702	38127857	-	156	92.3	6	5	1.10345
	Chr1	38127858	38128013	-	156	88.5	0	2	-0.391789
	Chr1	38128014	38128169	-	156	92.9	1	6	-0.396527
	Chr1	38128170	38128325	-	156	89.7	6	13	0.336946
	Chr1	38128326	38128480	-	155	89	59	35	2.15523
	Chr1	38128481	38128635	-	155	91.6	82	52	2.11977
	Chr1	38128637	38128792	-	156	91	59	32	2.26373
	Chr1	38128793	38128947	-	155	89	65	36	2.25589
	Chr1	38128948	38129103	-	156	88.5	46	28	2.0774
	Chr1	38129104	38129259	-	156	91.7	71	35	2.41383
	Chr1	38129260	38129414	-	155	90.3	131	67	2.45219
	Chr1	38129415	38129569	-	155	89	96	89	1.63393
	Chr1	38129610	38129765	-	156	89.7	84	71	1.74736
	Chr1	38129766	38129921	-	156	89.7	76	53	1.98853
	Chr1	38129922	38130077	-	156	88.5	10	11	1.07143
	Chr1	38130078	38130233	-	156	92.3	8	5	1.42097
	Chr1	38130234	38130389	-	156	89.1	54	38	1.9312
	Chr1	38130390	38130545	-	156	92.3	80	62	1.85706
	Chr1	38130546	38130701	-	156	89.7	35	27	1.74554
	Chr1	38130702	38130854	-	153	88.9	40	42	1.39281
	Chr1	38130857	38130998	-	142	89.4	81	50	2.15278
	Chr1	38131073	38131228	-	156	89.7	37	27	1.82124
	Chr1	38131229	38131384	-	156	87.2	62	40	2.0599
	Chr1	38131385	38131539	-	155	91	44	32	1.8575
	Chr1	38131540	38131695	-	156	90.4	55	22	2.60117
	Chr1	38131696	38131851	-	156	93.6	102	40	2.75926
	Chr1	38131852	38132006	-	155	91.6	37	20	2.16044
	Chr1	38132007	38132162	-	156	88.5	7	11	0.661306
	Chr1	38132163	38132318	-	156	85.9	69	47	2.00669
	Chr1	38132319	38132474	-	156	92.3	89	55	2.16282
	Chr1	38132475	38132630	-	156	89.1	69	33	2.44524
	Chr1	38132631	38132786	-	156	90.4	53	24	2.4516
	Chr1	38132788	38132942	-	155	90.3	60	35	2.17864
	Chr1	38132943	38133097	-	155	89.7	91	50	2.31667
	Chr1	38133098	38133253	-	156	91	144	60	2.73119
	Chr1	38133294	38133449	-	156	89.7	147	60	2.76051
	Chr1	38133450	38133605	-	156	89.7	123	61	2.48579
	Chr1	38133606	38133761	-	156	92.9	56	30	2.26827
	Chr1	38133762	38133917	-	156	88.5	55	50	1.61161
	Chr1	38133918	38134073	-	156	91.7	127	68	2.38865
	Chr1	38134074	38134228	-	155	90.3	170	73	2.70952
	Chr1	38134229	38134383	-	155	89.7	142	61	2.68974
	Chr1	38134424	38134579	-	156	89.1	46	40	1.64579
	Chr1	38134580	38134735	-	156	89.7	54	48	1.63821
	Chr1	38134736	38134891	-	156	88.5	83	38	2.53215
	Chr1	38134892	38135047	-	156	91	100	32	3.00424
	Chr1	38135048	38135203	-	156	88.5	90	50	2.30109
	Chr1	38135204	38135359	-	156	91	116	68	2.2602
	Chr1	38135360	38135515	-	156	90.4	99	52	2.3853
	Chr1	38136457	38136611	-	155	91	8	3	1.69901
	Chr1	38136612	38136768	-	157	89.1	0	3	-0.55388
	Chr1	38136769	38136924	-	156	89.1	0	1	-0.209153
	Chr1	38136925	38137080	-	156	89.1	0	0	0
	Chr1	38137081	38137236	-	156	87.8	0	0	0
	Chr1	38137239	38137392	-	154	90.3	0	0	0
	Chr1	38137393	38137548	-	156	90.4	0	0	0
	Chr1	38137549	38137704	-	156	87.8	1	1	0.347442
	Chr1	38137705	38137860	-	156	89.7	1	1	0.347442
	Chr1	38137861	38138016	-	156	91.7	1	1	0.347442
	Chr1	38138018	38138172	-	155	91	0	0	0
	Chr1	38138173	38138329	-	157	89.1	0	0	0
	Chr1	38138330	38138485	-	156	89.1	0	0	0
	Chr1	38138486	38138641	-	156	89.1	0	0	0
	Chr1	38138642	38138797	-	156	87.8	0	0	0
	Chr1	38138800	38138953	-	154	90.3	0	0	0
	Chr1	38138954	38139109	-	156	90.4	0	0	0
	Chr1	38139110	38139265	-	156	87.8	1	2	0.164806
	Chr1	38139266	38139421	-	156	89.7	47	10	3.17533
	Chr1	38139422	38139577	-	156	90.4	128	45	2.93323
	Chr1	38139579	38139733	-	155	86.5	96	52	2.34186
	Chr1	38139860	38140015	-	156	92.3	108	49	2.58438
	Chr1	38140016	38140171	-	156	89.7	40	19	2.32272
	Chr1	38140172	38140327	-	156	88.5	41	20	2.30088
	Chr1	38141500	38141654	-	155	90.3	35	14	2.45655
	Chr1	38141655	38141811	-	157	87.8	58	28	2.39858
	Chr1	38141812	38141967	-	156	89.7	8	8	1.08419
	Chr1	38141968	38142123	-	156	89.7	0	2	-0.391789
	Chr1	38142126	38142279	-	154	88.3	0	0	0
	Chr1	38142280	38142435	-	156	91	0	0	0
	Chr1	38142436	38142591	-	156	89.7	0	0	0
	Chr1	38142593	38142747	-	155	91	0	0	0
	Chr1	38142748	38142904	-	157	89.1	0	0	0
	Chr1	38142905	38143060	-	156	89.7	0	0	0
	Chr1	38143061	38143216	-	156	89.7	0	0	0
	Chr1	38143217	38143372	-	156	88.5	0	0	0
	Chr1	38143373	38143528	-	156	91	0	0	0
	Chr1	38143529	38143684	-	156	90.4	0	0	0
	Chr1	38143686	38143840	-	155	91	0	0	0
	Chr1	38143841	38143997	-	157	89.1	0	0	0
	Chr1	38143998	38144153	-	156	89.7	0	0	0
	Chr1	38144154	38144309	-	156	89.7	0	0	0
	Chr1	38144310	38144465	-	156	88.5	0	0	0
	Chr1	38144466	38144621	-	156	91	0	0	0
	Chr1	38144622	38144777	-	156	90.4	0	0	0
	Chr1	38144779	38144933	-	155	91	0	0	0
	Chr1	38144934	38145090	-	157	88.5	0	0	0
	Chr1	38145091	38145246	-	156	89.7	0	0	0
	Chr1	38145247	38145402	-	156	89.7	0	0	0
	Chr1	38145403	38145558	-	156	88.5	0	0	0
	Chr1	38145559	38145714	-	156	91	0	0	0
	Chr1	38145715	38145870	-	156	90.4	0	0	0
	Chr1	38145872	38146026	-	155	90.3	34	8	2.91937
	Chr1	38146027	38146183	-	157	89.1	32	8	2.83719
	Chr1	38146184	38146339	-	156	89.7	0	0	0
	Chr1	38146340	38146495	-	156	89.7	0	0	0
	Chr1	38146498	38146651	-	154	88.3	0	0	0
	Chr1	38146652	38146807	-	156	91	0	0	0
	Chr1	38146808	38146963	-	156	89.7	0	0	0
	Chr1	38146965	38147119	-	155	91	0	0	0
	Chr1	38147120	38147276	-	157	88.5	0	0	0
	Chr1	38147277	38147432	-	156	89.7	0	3	-0.55388
	Chr1	38147433	38147588	-	156	89.1	22	10	2.14937
	Chr1	38147589	38147744	-	156	88.5	11	4	1.92773
	Chr1	38147745	38147900	-	156	91	0	0	0
	Chr1	38147901	38148056	-	156	89.7	0	0	0
	Chr1	38148058	38148212	-	155	91	0	0	0
	Chr1	38148213	38148369	-	157	89.1	0	0	0
	Chr1	38148370	38148525	-	156	89.7	0	2	-0.391789
	Chr1	38148526	38148681	-	156	89.7	2	3	0.403357
	Chr1	38148682	38148837	-	156	89.1	19	12	1.79187
	Chr1	38148838	38148993	-	156	87.8	14	14	1.25341
	Chr1	38148994	38149149	-	156	86.5	0	6	-0.953122
	Chr1	38149150	38149305	-	156	91.7	0	3	-0.55388
	Chr1	38149307	38149461	-	155	89.7	30	23	1.72082
	Chr1	38149462	38149617	-	156	88.4	45	38	1.67905
	Chr1	38149619	38149774	-	156	85.3	55	38	1.95668
	Chr1	38149775	38149930	-	156	91	17	14	1.49958
	Chr1	38149931	38150086	-	156	89.7	3	1	1.06131
	Chr1	38150088	38150242	-	155	91	5	2	1.35408
	Chr1	38150243	38150399	-	157	88.5	6	2	1.54358
	Chr1	38150400	38150555	-	156	89.7	0	0	0
	Chr1	38150556	38150711	-	156	89.7	0	0	0
	Chr1	38150712	38150867	-	156	87.8	22	6	2.55245
	Chr1	38150868	38151023	-	156	91	19	5	2.48207
	Chr1	38151024	38151179	-	156	90.4	0	0	0
	Chr1	38151181	38151335	-	155	91	0	0	0
	Chr1	38151336	38151492	-	157	89.1	0	0	0
	Chr1	38151493	38151648	-	156	89.7	4	1	1.31851
	Chr1	38151649	38151804	-	156	89.1	62	27	2.53405
	Chr1	38151807	38151960	-	154	87.7	59	25	2.55398
	Chr1	38151961	38152116	-	156	91	2	5	0.125321
	Chr1	38152117	38152272	-	156	89.7	0	3	-0.55388
	Chr1	38152274	38152428	-	155	91	1	4	-0.14299
	Chr1	38152429	38152584	-	156	87.7	58	49	1.71126
	Chr1	38152586	38152741	-	156	85.9	109	92	1.76876
	Chr1	38153913	38154068	-	156	89.7	42	42	1.45973
	Chr1	38154070	38154224	-	155	90.3	69	27	2.68353
	Chr1	38154225	38154380	-	156	90.4	112	73	2.11667
	Chr1	38154381	38154536	-	156	89.1	98	71	1.96466
	Chr1	38154537	38154692	-	156	87.8	99	58	2.24423
	Chr1	38154693	38154848	-	156	89.1	94	62	2.08415
	Chr1	38154849	38155004	-	156	87.8	112	81	1.9782
	Chr1	38155005	38155160	-	156	87.8	135	85	2.17852
	Chr1	38155161	38155316	-	156	87.2	121	96	1.85922
	Chr1	38155317	38155472	-	156	86.5	114	85	1.93871
	Chr1	38155473	38155628	-	156	85.9	76	67	1.68325
	Chr1	38155629	38155784	-	156	91	43	35	1.71738
	Chr1	38155786	38155940	-	155	89.7	73	40	2.28831
	Chr1	38155941	38156096	-	156	91	63	24	2.69211
	Chr1	38156097	38156252	-	156	90.4	78	35	2.54572
	Chr1	38156253	38156407	-	155	89	108	47	2.63741
	Chr1	38156409	38156564	-	156	90.4	75	50	2.0447
	Chr1	38156566	38156720	-	155	89.7	132	71	2.38644
	Chr1	38156721	38156876	-	156	90.4	138	36	3.31769
	Chr1	38156877	38157031	-	155	91.6	90	45	2.43499
	Chr1	38157033	38157188	-	156	91	97	45	2.54065
	Chr1	38157189	38157343	-	155	85.8	116	52	2.60948
	Chr1	38157344	38157499	-	156	92.9	62	30	2.41
	Chr1	38157500	38157655	-	156	89.7	1	2	0.164806
	Chr1	38157656	38157811	-	156	90.4	0	0	0
	Chr1	38157812	38157967	-	156	91	0	3	-0.55388
	Chr1	38157969	38158123	-	155	87.7	2	5	0.125321
	Chr1	38158124	38158276	-	153	88.9	30	21	1.82242
	Chr1	38158279	38158420	-	142	88	50	35	1.92544
	Chr1	38158495	38158650	-	156	89.7	23	15	1.82426
	Chr1	38158651	38158806	-	156	90.4	6	3	1.38149
	Chr1	38158807	38158962	-	156	91	0	3	-0.55388
	Chr1	38158964	38159118	-	155	87.7	0	0	0
	Chr1	38159119	38159271	-	153	88.9	0	0	0
	Chr1	38159274	38159415	-	142	88.7	0	0	0
	Chr1	38159490	38159645	-	156	89.1	0	1	-0.209153
	Chr1	38159646	38159801	-	156	89.1	4	6	0.574537
	Chr1	38159802	38159956	-	155	91	52	38	1.87885
	Chr1	38159957	38160112	-	156	87.8	54	33	2.10352
	Chr1	38160113	38160265	-	153	88.9	2	5	0.125321
	Chr1	38160268	38160409	-	142	88.7	0	0	0
	Chr1	38160484	38160639	-	156	89.1	0	0	0
	Chr1	38160640	38160795	-	156	89.1	3	3	0.716578
	Chr1	38160796	38160950	-	155	91	3	5	0.438542
	Chr1	38160951	38161106	-	156	90.4	45	15	2.73165
	Chr1	38161107	38161262	-	156	92.3	112	44	2.77229
	Chr1	38161263	38161417	-	155	91.6	54	28	2.29926
	Chr1	38161418	38161573	-	156	88.5	6	8	0.76668
	Chr1	38161574	38161729	-	156	86.5	37	27	1.82124
	Chr1	38161730	38161885	-	156	91.7	79	40	2.39916
	Chr1	38161886	38162041	-	156	89.1	60	32	2.28714
	Chr1	38162042	38162197	-	156	90.4	51	35	1.95285
	Chr1	38162199	38162353	-	155	90.3	40	30	1.80378
	Chr1	38162354	38162508	-	155	87.1	76	52	2.01302
	Chr1	38162509	38162664	-	156	92.3	87	53	2.17857
	Chr1	38165893	38166047	-	155	92.9	53	27	2.31587
	Chr1	38166048	38166200	-	153	89.5	18	9	1.97853
	Chr1	38174572	38174724	-	153	88.2	49	49	1.47732
	Chr1	38174727	38174881	-	155	92.3	85	39	2.53353
	Chr1	38174882	38175037	-	156	90.4	67	27	2.64238
	Chr1	38175038	38175192	-	155	91	39	21	2.17875
	Chr1	38175194	38175348	-	155	88.4	62	37	2.1563
	Chr1	38175350	38175503	-	154	83.8	32	48	0.920383
	Chr1	38176599	38176754	-	156	87.8	7	4	1.40326
	Chr1	38176756	38176909	-	154	82.5	71	30	2.59948
	Chr1	38176911	38177066	-	156	90.4	43	28	1.98454
	Chr1	38177067	38177222	-	156	88.5	24	16	1.81471
	Chr1	38177223	38177378	-	156	83.3	59	39	2.0222
	Chr1	38177379	38177534	-	156	89.1	22	12	1.98346
	Chr1	38177535	38177689	-	155	88.4	2	1	0.748084
	Chr1	38177690	38177845	-	156	91	0	0	0
	Chr1	38177847	38178001	-	155	83.9	0	0	0
	Chr1	38178002	38178157	-	156	86.5	0	0	0
	Chr1	38178158	38178313	-	156	85.3	0	0	0
	Chr1	38178314	38178467	-	154	84.4	0	0	0
	Chr1	38178468	38178623	-	156	86.5	1	3	0.002715
	Chr1	38178624	38178779	-	156	85.3	9	7	1.32385
	Chr1	38178780	38178933	-	154	84.4	12	9	1.46776
	Chr1	38178934	38179089	-	156	86.5	1	2	0.164806
	Chr1	38179090	38179245	-	156	85.3	1	2	0.164806
	Chr1	38179246	38179401	-	156	88.5	3	6	0.317337
	Chr1	38179403	38179557	-	155	82.6	45	27	2.08965
	Chr1	38179558	38179713	-	156	84.6	33	19	2.06053
	Chr1	38179714	38179869	-	156	87.8	1	1	0.347442
	Chr1	38179870	38180025	-	156	87.8	0	0	0
	Chr1	38180026	38180181	-	156	89.7	0	0	0
	Chr1	38180183	38180337	-	155	81.9	0	0	0
	Chr1	38180338	38180493	-	156	84.6	0	0	0
	Chr1	38180494	38180649	-	156	89.7	0	0	0
	Chr1	38180650	38180805	-	156	86.5	0	0	0
	Chr1	38180806	38180961	-	156	82.7	0	0	0
	Chr1	38180962	38181117	-	156	88.5	0	0	0
	Chr1	38181118	38181273	-	156	88.5	0	0	0
	Chr1	38181274	38181429	-	156	88.5	0	0	0
	Chr1	38181431	38181585	-	155	84.5	0	0	0
	Chr1	38181586	38181741	-	156	89.1	15	2	2.61933
	Chr1	38181742	38181897	-	156	88.5	30	9	2.65326
	Chr1	38181899	38182053	-	155	83.9	1	6	-0.396527
	Chr1	38182054	38182209	-	156	90.4	0	5	-0.831916
	Chr1	38182210	38182365	-	156	88.5	0	1	-0.209153
	Chr1	38182367	38182521	-	155	83.9	0	0	0
	Chr1	38182522	38182677	-	156	89.1	0	0	0
	Chr1	38182678	38182833	-	156	91	0	0	0
	Chr1	38182834	38182989	-	156	89.7	0	0	0
	Chr1	38193246	38193401	-	156	87.8	0	0	0
	Chr1	38193403	38193557	-	155	81.3	0	0	0
	Chr1	38193558	38193713	-	156	89.7	0	0	0
	Chr1	38193714	38193869	-	156	87.8	2	2	0.565448
	Chr1	38193870	38194025	-	156	89.1	20	12	1.8586
	Chr1	38194026	38194181	-	156	86.5	83	55	2.06456
	Chr1	38194182	38194337	-	156	89.1	39	32	1.69197
	Chr1	38194339	38194493	-	155	82.6	3	10	-0.0857394
	Chr1	38194494	38194649	-	156	87.8	16	14	1.4221
	Chr1	38194651	38194805	-	155	81.9	40	30	1.80378
	Chr1	38194806	38194961	-	156	89.1	59	37	2.08718
	Chr1	38194962	38195117	-	156	87.2	134	79	2.26591
	Chr1	38195118	38195273	-	156	89.1	151	75	2.50489
	Chr1	38195275	38195429	-	155	80	92	64	2.01225
	Chr1	38195430	38195584	-	155	91.6	113	61	2.36562
	Chr1	38195585	38195739	-	155	87.7	119	62	2.41767
	Chr1	38195740	38195895	-	156	87.2	91	83	1.65218
	Chr1	38197101	38197256	-	156	87.8	117	76	2.12504
	Chr1	38197258	38197412	-	155	83.2	99	74	1.92414
	Chr1	38197413	38197568	-	156	87.8	59	52	1.65899
	Chr1	38197570	38197724	-	155	80.6	101	52	2.41356
	Chr1	38197725	38197880	-	156	90.4	97	54	2.30791
	Chr1	38197881	38198035	-	155	88.4	11	13	1.02889
	Chr1	38198036	38198191	-	156	88.5	1	4	-0.14299
	Chr1	38198192	38198347	-	156	89.1	8	3	1.69901
	Chr1	38198348	38198503	-	156	87.8	41	23	2.14565
	Chr1	38198504	38198658	-	155	87.7	43	29	1.94321
	Chr1	38198659	38198814	-	156	87.8	47	36	1.80549
	Chr1	38200020	38200175	-	156	85.9	0	0	0
	Chr1	38200177	38200331	-	155	83.2	0	0	0
	Chr1	38200332	38200487	-	156	85.9	0	0	0
	Chr1	38200489	38200644	-	156	86.5	0	0	0
	Chr1	38200645	38200801	-	157	87.2	0	0	0
	Chr1	38200802	38200958	-	157	85.9	0	0	0
	Chr1	38205193	38205348	-	156	87.1	56	29	2.30845
	Chr1	38205349	38205502	-	154	86.4	14	6	1.97119
	Chr1	38205506	38205657	-	152	89.5	1	0	0.556595
	Chr1	38205659	38205805	-	147	86.4	0	0	0
	Chr1	38205815	38205964	-	150	89.3	3	2	0.87867
	Chr1	38205971	38206113	-	143	86	24	16	1.81471
	Chr1	38206119	38206265	-	147	88.4	49	26	2.25103
	Chr1	38206275	38206424	-	150	86.7	7	4	1.40326
	Chr1	38206430	38206576	-	147	87.1	1	1	0.347442
	Chr1	38206586	38206740	-	155	85.8	0	0	0
	Chr1	38212242	38212397	-	156	88.5	49	39	1.76446
	Chr1	38212399	38212545	-	147	85	44	31	1.89556
	Chr1	38212555	38212704	-	150	89.3	0	3	-0.55388
	Chr1	38212711	38212865	-	155	87.7	0	0	0
	Chr1	38212869	38213013	-	145	88.3	0	0	0
	Chr1	38223831	38223978	-	148	89.1	0	0	0
	Chr1	38223985	38224139	-	155	85.8	0	0	0
	Chr1	38224143	38224294	-	152	88.8	0	0	0
	Chr1	38224296	38224451	-	156	87.1	0	0	0
	Chr1	38224452	38224606	-	155	87.1	0	0	0
	Chr1	38224608	38224763	-	156	87.7	0	0	0
	Chr1	38224764	38224919	-	156	87.2	0	0	0
	Chr1	38224921	38225067	-	147	86.4	0	0	0
	Chr1	38225077	38225226	-	150	85.3	0	0	0
	Chr1	38225233	38225387	-	155	85.8	0	0	0
	Chr1	38225391	38225542	-	152	88.2	0	0	0
	Chr1	38225544	38225690	-	147	84.4	0	0	0
	Chr1	38225700	38225849	-	150	89.3	0	0	0
	Chr1	38225856	38226010	-	155	84.5	0	0	0
	Chr1	38226014	38226165	-	152	88.2	0	0	0
	Chr1	38226167	38226313	-	147	85.7	0	0	0
	Chr1	38226323	38226472	-	150	88	0	0	0
	Chr1	38226479	38226633	-	155	85.8	0	0	0
	Chr1	38226637	38226788	-	152	90.1	0	0	0
	Chr1	38226790	38226936	-	147	88.4	0	0	0
	Chr1	38226947	38227095	-	149	86.6	0	0	0
	Chr1	38227102	38227255	-	154	82.5	0	0	0
	Chr1	38227257	38227405	-	149	89.3	0	0	0
	Chr1	38227412	38227558	-	147	88.4	0	0	0
	Chr1	38227568	38227717	-	150	89.3	0	0	0
	Chr1	38227724	38227870	-	147	87.8	0	0	0
	Chr1	38227880	38228033	-	154	87	0	0	0
	Chr1	38228036	38228189	-	154	83.8	0	0	0
	Chr1	38245453	38245600	-	148	89.1	0	0	0
	Chr1	38245607	38245761	-	155	85.8	0	0	0
	Chr1	38245765	38245916	-	152	88.8	0	0	0
	Chr1	38245918	38246073	-	156	87.1	0	0	0
	Chr1	38246074	38246228	-	155	87.1	0	0	0
	Chr1	38246230	38246385	-	156	87.7	0	0	0
	Chr1	38246386	38246541	-	156	87.2	0	0	0
	Chr1	38246543	38246689	-	147	86.4	0	0	0
	Chr1	38246699	38246848	-	150	85.3	0	0	0
	Chr1	38246855	38247009	-	155	85.8	0	0	0
	Chr1	38247013	38247164	-	152	88.2	0	0	0
	Chr1	38247166	38247312	-	147	84.4	0	0	0
	Chr1	38247322	38247471	-	150	89.3	0	0	0
	Chr1	38247478	38247632	-	155	84.5	0	0	0
	Chr1	38247636	38247787	-	152	88.2	0	0	0
	Chr1	38247789	38247935	-	147	85.7	0	0	0
	Chr1	38247945	38248094	-	150	88	0	0	0
	Chr1	38248101	38248255	-	155	85.8	0	0	0
	Chr1	38248259	38248410	-	152	90.1	0	0	0
	Chr1	38248412	38248558	-	147	88.4	0	0	0
	Chr1	38248569	38248717	-	149	86.6	0	0	0
	Chr1	38248724	38248877	-	154	82.5	0	0	0
	Chr1	38248879	38249027	-	149	89.3	0	0	0
	Chr1	38249034	38249180	-	147	88.4	0	0	0
	Chr1	38249190	38249339	-	150	89.3	0	0	0
	Chr1	38249346	38249492	-	147	87.8	0	0	0
	Chr1	38249502	38249655	-	154	87	0	0	0
	Chr1	38249658	38249811	-	154	83.8	0	0	0
	Chr1	38260259	38260411	-	153	81.7	0	1	-0.209153
	Chr1	38260413	38260565	-	153	90.8	6	7	0.870442
	Chr1	38260568	38260721	-	154	89	43	31	1.86394
	Chr1	38260733	38260882	-	150	89.6	23	19	1.57714
	Chr1	38260887	38261038	-	152	90.1	2	6	0.00411533
	Chr1	38261040	38261193	-	154	88.3	7	10	0.746648
	Chr1	38261195	38261341	-	147	81.6	37	28	1.7787
	Chr1	38261352	38261504	-	153	87.6	55	26	2.41113
	Chr1	38261507	38261661	-	155	88.4	50	19	2.63002
	Chr1	38261665	38261816	-	152	90.8	30	17	2.05
	Chr1	38261818	38261972	-	155	88.4	54	29	2.25793
	Chr1	38261974	38262120	-	147	85	11	15	0.887401
	Chr1	38265723	38265868	-	146	89.7	1	1	0.347442
	Chr1	38286466	38286621	-	156	91.7	2	11	-0.484302
	Chr1	38286622	38286777	-	156	89.7	12	12	1.21114
	Chr1	38286778	38286933	-	156	91	68	55	1.7849
	Chr1	38286934	38287089	-	156	89.1	41	27	1.96168
	Chr1	38287090	38287245	-	156	90.4	27	31	1.23225
	Chr1	38287246	38287401	-	156	87.2	48	46	1.52913
	Chr1	38287402	38287557	-	156	87.8	5	10	0.389672
	Chr1	38287558	38287713	-	156	90.4	0	1	-0.209153
	Chr1	38287714	38287869	-	156	90.4	0	0	0
	Chr1	38287870	38288025	-	156	87.8	4	3	0.973779
	Chr1	38288026	38288186	-	161	94.8	23	9	2.29868
	Chr1	38288188	38288343	-	156	91.7	67	33	2.40409
	Chr1	38288345	38288499	-	155	92.9	16	14	1.4221
	Chr1	38288500	38288655	-	156	87.2	0	2	-0.391789
	Chr1	38288656	38288810	-	155	89	0	0	0
	Chr1	38288811	38288966	-	156	87.8	0	0	0
	Chr1	38288967	38289122	-	156	90.4	0	0	0
	Chr1	38289123	38289278	-	156	89.1	0	4	-0.699586
	Chr1	38289280	38289428	-	149	91.9	54	29	2.25793
	Chr1	38289448	38289603	-	156	87.2	50	35	1.92544
	Chr1	38289604	38289759	-	156	87.8	3	3	0.716578
	Chr1	38289760	38289915	-	156	91	2	8	-0.211454
	Chr1	38289916	38290071	-	156	91.7	56	39	1.94959
	Chr1	38290072	38290227	-	156	87.8	102	56	2.33192
	Chr1	38290228	38290388	-	161	94.8	28	16	2.02024
	Chr1	38290390	38290545	-	156	92.3	12	9	1.46776
	Chr1	38290547	38290701	-	155	92.3	36	14	2.4949
	Chr1	38290702	38290857	-	156	86.5	55	18	2.8201
	Chr1	38290858	38291013	-	156	89.7	60	29	2.40446
	Chr1	38291014	38291169	-	156	89.1	48	19	2.57358
	Chr1	38291170	38291325	-	156	91	4	4	0.828073
	Chr1	38291326	38291481	-	156	89.1	60	27	2.48834
	Chr1	38291482	38291631	-	150	92	61	33	2.27309
	Chr1	38291651	38291806	-	156	87.8	38	25	1.94671
	Chr1	38291807	38291962	-	156	88.5	74	39	2.33881
	Chr1	38291963	38292118	-	156	91	42	28	1.95221
	Chr1	38292119	38292274	-	156	91	84	50	2.20393
	Chr1	38292275	38292430	-	156	88.5	101	53	2.38907
	Chr1	38292431	38292591	-	161	94.8	46	28	2.0774
	Chr1	38292593	38292748	-	156	91	20	7	2.31578
	Chr1	38292750	38292904	-	155	92.3	84	20	3.2988
	Chr1	38292905	38293060	-	156	90.4	45	15	2.73165
	Chr1	38293061	38293216	-	156	86.5	3	0	1.27046
	Chr1	38293217	38293372	-	156	89.7	2	1	0.748084
	Chr1	38293373	38293528	-	156	88.5	2	2	0.565448
	Chr1	38293529	38293684	-	156	91	25	13	2.07625
	Chr1	38293685	38293860	-	176	88.5	112	66	2.24981
	Chr1	38293861	38294016	-	156	89.7	120	72	2.2327
	Chr1	38294017	38294171	-	155	89	92	59	2.11852
	Chr1	38294212	38294367	-	156	90.4	95	82	1.72908
	Chr1	38294368	38294523	-	156	91.7	99	78	1.8541
	Chr1	38294525	38294679	-	155	89	114	66	2.27487
	Chr1	38294680	38294835	-	156	90.4	145	90	2.20324
	Chr1	38294876	38295031	-	156	89.1	156	86	2.3684
	Chr1	38295033	38295187	-	155	88.4	114	60	2.39966
	Chr1	38295188	38295343	-	156	86.5	77	41	2.33239
	Chr1	38295344	38295499	-	156	88.5	123	66	2.38256
	Chr1	38295500	38295655	-	156	87.8	129	68	2.41083
	Chr1	38295656	38295811	-	156	91	81	67	1.77275
	Chr1	38295812	38295967	-	156	87.2	51	40	1.7884
	Chr1	38295970	38296122	-	153	91.5	99	49	2.46137
	Chr1	38296124	38296279	-	156	92.3	68	35	2.3534
	Chr1	38296280	38296435	-	156	89.1	102	55	2.35522
	Chr1	38296436	38296591	-	156	91.7	172	72	2.74447
	Chr1	38296592	38296747	-	156	88.5	173	64	2.90799
	Chr1	38296748	38296903	-	156	91	117	66	2.31167
	Chr1	38296904	38297059	-	156	86.5	96	79	1.79367
	Chr1	38297060	38297213	-	154	90.9	114	83	1.97062
	Chr1	38302289	38302443	-	155	86.5	72	57	1.8187
	Chr1	38302445	38302598	-	154	89	73	82	1.35853
	Chr1	38302600	38302752	-	153	90.2	90	77	1.73682
	Chr1	38302755	38302901	-	147	84.9	120	52	2.65753
	Chr1	38302902	38303057	-	156	90.4	106	41	2.78289
	Chr1	38303059	38303213	-	155	88.4	60	37	2.11059
	Chr1	38303362	38303514	-	153	90.2	91	58	2.12533
	Chr1	38303517	38303671	-	155	87.7	76	41	2.31404
	Chr1	38303673	38303828	-	156	84.5	32	18	2.07679
	Chr1	38303829	38303987	-	159	87.2	60	44	1.89491
	Chr1	38303989	38304133	-	145	91	76	50	2.06328
	Chr1	38304134	38304288	-	155	88.4	94	62	2.08415
	Chr1	38304289	38304444	-	156	88.5	116	67	2.27972
	Chr1	38304445	38304600	-	156	87.8	114	85	1.93871
	Chr1	38304641	38304796	-	156	88.5	111	73	2.10398
	Chr1	38304797	38304952	-	156	91	137	77	2.33154
	Chr1	38304953	38305108	-	156	91	108	60	2.32312
	Chr1	38305109	38305263	-	155	87.1	73	44	2.16903
	Chr1	38305265	38305419	-	155	90.3	109	82	1.92335
	Chr1	38305420	38305575	-	156	89.7	107	77	1.98114
	Chr1	38305576	38305731	-	156	88.5	104	64	2.18536
	Chr1	38305733	38305887	-	155	90.3	95	45	2.51125
	Chr1	38305888	38306040	-	153	88.2	90	71	1.84452
	Chr1	38306043	38306198	-	156	90.4	77	73	1.58826
	Chr1	38306199	38306354	-	156	87.8	105	53	2.44397
	Chr1	38306355	38306510	-	156	92.3	129	63	2.51118
	Chr1	38306513	38306666	-	154	90.9	93	72	1.87224
	Chr1	38306667	38306822	-	156	89.1	102	75	1.94849
	Chr1	38306823	38306978	-	156	90.4	138	81	2.2743
	Chr1	38306979	38307134	-	156	87.2	117	66	2.31167
	Chr1	38307137	38307291	-	155	92.9	83	47	2.26592
	Chr1	38307292	38307447	-	156	89.7	83	47	2.26592
	Chr1	38307448	38307603	-	156	91	120	65	2.36761
	Chr1	38307604	38307758	-	155	90.3	61	43	1.94685
	Chr1	38307799	38307954	-	156	88.5	90	62	2.02284
	Chr1	38307955	38308110	-	156	88.5	112	69	2.19124
	Chr1	38308111	38308266	-	156	87.2	80	54	2.03648
	Chr1	38308267	38308422	-	156	91	54	31	2.17866
	Chr1	38308423	38308578	-	156	91	85	40	2.5021
	Chr1	38308579	38308734	-	156	92.9	118	52	2.6337
	Chr1	38308735	38308890	-	156	89.1	144	85	2.27023
	Chr1	38308892	38309046	-	155	88.4	132	87	2.11538
	Chr1	38309048	38309202	-	155	93.5	117	79	2.07345
	Chr1	38309203	38309333	-	131	89.3	118	74	2.17254
	Chr1	38309334	38309489	-	156	91	105	69	2.09992
	Chr1	38309490	38309645	-	156	87.8	102	71	2.02118
	Chr1	38309646	38309801	-	156	90.4	93	66	1.98709
	Chr1	38309802	38309957	-	156	91.7	103	60	2.25609
	Chr1	38309958	38310113	-	156	92.3	141	57	2.76795
	Chr1	38310114	38310269	-	156	91.7	148	59	2.79204
	Chr1	38310271	38310425	-	155	89.7	118	57	2.51521
	Chr1	38310426	38310581	-	156	89.7	120	62	2.42953
	Chr1	38310582	38310736	-	155	90.3	85	58	2.02925
	Chr1	38310777	38310929	-	153	89.5	68	62	1.62917
	Chr1	38311148	38311303	-	156	87.8	128	69	2.38052
	Chr1	38311304	38311459	-	156	89.1	107	64	2.22558
	Chr1	38311460	38311615	-	156	89.1	104	73	2.01182
	Chr1	38311616	38311771	-	156	91.7	119	61	2.43892
	Chr1	38311772	38311926	-	155	91	104	75	1.97594
	Chr1	38311928	38312083	-	156	89.7	107	66	2.18517
	Chr1	38312084	38312238	-	155	89.7	125	81	2.13383
	Chr1	38312239	38312393	-	155	92.3	114	72	2.16002
	Chr1	38312394	38312549	-	156	90.4	125	51	2.74033
	Chr1	38312550	38312705	-	156	92.9	130	68	2.42179
	Chr1	38312707	38312860	-	154	87.7	88	52	2.21916
	Chr1	38312861	38313016	-	156	86.5	60	46	1.83878
	Chr1	38313017	38313172	-	156	87.8	102	68	2.0782
	Chr1	38313173	38313328	-	156	87.8	112	79	2.01159
	Chr1	38313329	38313484	-	156	90.4	90	67	1.92107
	Chr1	38313485	38313640	-	156	87.2	55	37	1.98954
	Chr1	38313642	38313795	-	154	90.9	73	64	1.68696
	Chr1	38313797	38313952	-	156	92.3	61	54	1.65687
	Chr1	38313953	38314108	-	156	91	104	61	2.24818
	Chr1	38314109	38314264	-	156	87.8	95	82	1.72908
	Chr1	38314265	38314418	-	154	90.3	85	77	1.65631
	Chr1	38318170	38318314	+	145	87.6	80	74	1.62389
	Chr1	38328596	38328751	-	156	88.5	87	77	1.68906
	Chr1	38328752	38328906	-	155	87.7	113	84	1.9421
	Chr1	38328907	38329062	-	156	87.8	122	72	2.25614
	Chr1	38329063	38329218	-	156	89.7	105	67	2.1387
	Chr1	38329219	38329374	-	156	89.1	91	71	1.8601
	Chr1	38329375	38329530	-	156	89.7	118	64	2.36414
	Chr1	38329532	38329686	-	155	90.3	126	83	2.1125
	Chr1	38329687	38329842	-	156	91.7	127	92	1.98534
	Chr1	38329844	38329998	-	155	87.7	123	76	2.19593
	Chr1	38329999	38330154	-	156	91	131	71	2.37564
	Chr1	38330155	38330310	-	156	90.4	134	77	2.30009
	Chr1	38330311	38330466	-	156	88.5	129	85	2.11397
	Chr1	38330507	38330662	-	156	87.2	93	60	2.11187
	Chr1	38330663	38330818	-	156	90.4	125	70	2.32787
	Chr1	38334067	38334214	-	148	84.5	80	35	2.58129
	Chr1	38334225	38334377	-	153	84.3	78	59	1.88619
	Chr1	38334380	38334533	-	154	85.1	54	48	1.63821
	Chr1	38334535	38334689	-	155	91	89	47	2.36419
	Chr1	38334691	38334827	-	137	88.3	128	45	2.93323
	Chr1	38334996	38335143	-	148	91.9	96	59	2.17856
	Chr1	38335145	38335327	-	183	85.2	119	82	2.04767
	Chr1	38335328	38335480	-	153	89.5	97	80	1.7915
	Chr1	38335483	38335636	-	154	88.3	100	75	1.92051
	Chr1	38335637	38335791	-	155	86.5	72	61	1.73044
	Chr1	38335793	38335946	-	154	89.6	55	45	1.74552
	Chr1	38335948	38336100	-	153	90.2	66	57	1.69692
	Chr1	38336103	38336249	-	147	83.6	92	65	1.9919
	Chr1	38336250	38336404	-	155	91.6	100	39	2.76271
	Chr1	38336407	38336561	-	155	87.1	82	30	2.80165
	Chr1	38336576	38336709	-	134	86.5	57	36	2.07281
	Chr1	38336710	38336861	-	152	89.5	91	44	2.47891
	Chr1	38336861	38337015	-	155	87.1	114	60	2.39966
	Chr1	38337017	38337172	-	156	83.2	84	48	2.25601
	Chr1	38337173	38337331	-	159	86.5	85	48	2.27266
	Chr1	38337333	38337487	-	155	89.7	67	48	1.93878
	Chr1	38337488	38337642	-	155	91	19	23	1.11605
	Chr1	38337644	38337797	-	154	87.7	50	41	1.73022
	Chr1	38337799	38337952	-	154	91.6	81	62	1.87452
	Chr1	38337954	38338106	-	153	86.9	71	64	1.64803
	Chr1	38338108	38338261	-	154	87.7	93	46	2.45343
	Chr1	38338263	38338416	-	154	87.7	122	49	2.75703
	Chr1	38338418	38338570	-	153	89.5	115	49	2.67328
	Chr1	38338572	38338725	-	154	83.8	103	52	2.44127
	Chr1	38338727	38338880	-	154	89	110	64	2.26471
	Chr1	38338883	38339037	-	155	85.8	78	78	1.51829
	Chr1	38339039	38339194	-	156	82.6	78	56	1.95392
	Chr1	38339206	38339353	-	148	89.9	133	54	2.75489
	Chr1	38339355	38339508	-	154	92.2	99	44	2.59781
	Chr1	38339510	38339663	-	154	84.4	58	41	1.93622
	Chr1	38339665	38339818	-	154	89	96	32	2.94659
	Chr1	38339821	38339975	-	155	85.2	91	43	2.50782
	Chr1	38339977	38340132	-	156	83.2	97	64	2.08692
	Chr1	38340144	38340291	-	148	89.2	90	61	2.04408
	Chr1	38340293	38340446	-	154	91.6	81	48	2.20486
	Chr1	38340448	38340596	-	149	85.2	117	66	2.31167
	Chr1	38340605	38340751	-	147	87.1	132	66	2.48277
	Chr1	38340761	38340915	-	155	91	82	48	2.22211
	Chr1	38340917	38341069	-	153	88.2	85	73	1.72721
	Chr1	38341082	38341224	-	143	89.5	96	68	1.99257
	Chr1	38341226	38341378	-	153	86.9	111	60	2.3619
	Chr1	38341381	38341536	-	156	84.5	126	52	2.72672
	Chr1	38341537	38341686	-	150	88	105	54	2.41989
	Chr1	38341692	38341846	-	155	87.7	58	59	1.4719
	Chr1	38341848	38342003	-	156	85.2	66	49	1.89148
	Chr1	38342004	38342157	-	154	87	93	41	2.59808
	Chr1	38342160	38342315	-	156	85.2	67	27	2.64238
	Chr1	38342316	38342471	-	156	88.5	85	40	2.5021
	Chr1	38342473	38342628	-	156	87.7	96	34	2.87336
	Chr1	38342773	38342920	-	148	88.5	20	17	1.51196
	Chr1	38342932	38343076	-	145	89.7	79	46	2.22375
	Chr1	38343078	38343231	-	154	89	125	72	2.29059
	Chr1	38343233	38343386	-	154	86.4	151	51	3.00879
	Chr1	38343388	38343539	-	152	92.8	141	56	2.79088
	Chr1	38343541	38343695	-	155	89	126	61	2.51997
	Chr1	38343697	38343850	-	154	87.7	143	64	2.6369
	Chr1	38343853	38344004	-	152	90.1	139	67	2.53638
	Chr1	38344006	38344159	-	154	85.7	98	65	2.08105
	Chr1	38349298	38349449	-	152	91.4	108	72	2.08348
	Chr1	38349450	38349605	-	156	89.1	129	74	2.29895
	Chr1	38349607	38349761	-	155	89.7	121	78	2.13809
	Chr1	38349762	38349917	-	156	88.5	114	82	1.98685
	Chr1	38349919	38350073	-	155	91.6	119	73	2.20256
	Chr1	38350074	38350229	-	156	87.8	99	77	1.8713
	Chr1	38350230	38350385	-	156	88.5	86	79	1.63859
	Chr1	38350386	38350541	-	156	85.3	90	73	1.80772
	Chr1	38350542	38350674	-	133	88	91	60	2.08122
	Chr1	38350675	38350830	-	156	90.4	116	58	2.46841
	Chr1	38350831	38350986	-	156	89.7	149	62	2.73692
	Chr1	38350987	38351142	-	156	91.7	162	72	2.65914
	Chr1	38351183	38351338	-	156	88.5	127	74	2.27677
	Chr1	38351339	38351494	-	156	89.1	121	60	2.4841
	Chr1	38351495	38351650	-	156	89.7	101	51	2.43847
	Chr1	38351652	38351806	-	155	91	82	67	1.79001
	Chr1	38351807	38351962	-	156	88.5	97	69	1.98794
	Chr1	38351963	38352117	-	155	90.3	113	77	2.05836
	Chr1	38352118	38352273	-	156	88.5	116	73	2.16637
	Chr1	38352274	38352428	-	155	88.4	107	85	1.84901
	Chr1	38352429	38352584	-	156	87.2	120	94	1.87591
	Chr1	38352585	38352740	-	156	89.1	125	65	2.4255
	Chr1	38352741	38352896	-	156	89.1	85	52	2.17032
	Chr1	38352897	38353052	-	156	86.5	102	54	2.37891
	Chr1	38353053	38353208	-	156	89.7	102	56	2.33192
	Chr1	38353209	38353364	-	156	88.5	123	72	2.26771
	Chr1	38358593	38358748	-	156	89.7	128	88	2.05634
	Chr1	38358749	38358904	-	156	87.2	111	80	1.9821
	Chr1	38358905	38359060	-	156	89.1	74	53	1.95111
	Chr1	38359062	38359216	-	155	89.7	5	10	0.389672
	Chr1	38359217	38359372	-	156	87.2	0	2	-0.391789
	Chr1	38359373	38359528	-	156	89.1	0	0	0
	Chr1	38360646	38360801	-	156	86.5	0	0	0
	Chr1	38360802	38360957	-	156	86.5	0	0	0
	Chr1	38360958	38361113	-	156	89.1	0	0	0
	Chr1	38361114	38361269	-	156	89.1	0	0	0
	Chr1	38361270	38361425	-	156	89.7	0	0	0
	Chr1	38361426	38361581	-	156	88.5	0	0	0
	Chr1	38361582	38361737	-	156	91	0	0	0
	Chr1	38361739	38361893	-	155	90.3	0	0	0
	Chr1	38361894	38362049	-	156	89.7	0	0	0
	Chr1	38362050	38362205	-	156	89.1	0	0	0
	Chr1	38362206	38362361	-	156	87.8	0	0	0
	Chr1	38362402	38362557	-	156	89.1	0	0	0
	Chr1	38362558	38362713	-	156	91.7	0	0	0
	Chr1	38362714	38362869	-	156	91	0	0	0
	Chr1	38362910	38363065	-	156	89.7	0	1	-0.209153
	Chr1	38363066	38363221	-	156	88.5	0	4	-0.699586
	Chr1	38363222	38363377	-	156	89.7	10	7	1.44804
	Chr1	38363378	38363533	-	156	88.5	69	22	2.91741
	Chr1	38363534	38363689	-	156	87.8	31	9	2.69749
	Chr1	38363691	38363845	-	155	89	1	1	0.347442
	Chr1	38363847	38364001	-	155	89.7	0	2	-0.391789
	Chr1	38364002	38364157	-	156	87.2	0	0	0
	Chr1	38364158	38364313	-	156	89.1	0	0	0
	Chr1	38365431	38365586	-	156	86.5	0	0	0
	Chr1	38365587	38365742	-	156	86.5	0	0	0
	Chr1	38365743	38365898	-	156	89.1	0	0	0
	Chr1	38365899	38366054	-	156	89.1	0	0	0
	Chr1	38366055	38366210	-	156	89.7	0	0	0
	Chr1	38366211	38366366	-	156	88.5	0	0	0
	Chr1	38366367	38366522	-	156	91	0	0	0
	Chr1	38366524	38366678	-	155	90.3	0	0	0
	Chr1	38366679	38366834	-	156	89.7	0	0	0
	Chr1	38366835	38366990	-	156	89.1	0	0	0
	Chr1	38366991	38367146	-	156	87.8	0	0	0
	Chr1	38367187	38367342	-	156	89.1	0	0	0
	Chr1	38367343	38367498	-	156	91.7	0	0	0
	Chr1	38367499	38367654	-	156	91	0	0	0
	Chr1	38367695	38367850	-	156	89.7	0	0	0
	Chr1	38367851	38368006	-	156	88.5	0	2	-0.391789
	Chr1	38368007	38368162	-	156	89.7	0	1	-0.209153
	Chr1	38368163	38368318	-	156	88.5	0	2	-0.391789
	Chr1	38368319	38368474	-	156	87.8	0	2	-0.391789
	Chr1	38368476	38368630	-	155	89	0	0	0
	Chr1	38368632	38368786	-	155	89.7	0	0	0
	Chr1	38368787	38368942	-	156	87.2	0	0	0
	Chr1	38368943	38369098	-	156	89.1	0	0	0
	Chr1	38370216	38370371	-	156	86.5	0	0	0
	Chr1	38370372	38370527	-	156	86.5	0	0	0
	Chr1	38370528	38370683	-	156	89.1	0	0	0
	Chr1	38370684	38370839	-	156	89.1	0	0	0
	Chr1	38370840	38370995	-	156	89.7	0	0	0
	Chr1	38370996	38371151	-	156	88.5	0	0	0
	Chr1	38371152	38371307	-	156	91	0	0	0
	Chr1	38371309	38371463	-	155	90.3	0	0	0
	Chr1	38371464	38371619	-	156	89.7	0	0	0
	Chr1	38371620	38371775	-	156	89.1	0	0	0
	Chr1	38371776	38371931	-	156	87.8	0	0	0
	Chr1	38371972	38372127	-	156	89.1	0	0	0
	Chr1	38372128	38372283	-	156	91.7	0	0	0
	Chr1	38372284	38372439	-	156	91	0	0	0
	Chr1	38372480	38372635	-	156	89.7	0	0	0
	Chr1	38372636	38372791	-	156	88.5	0	0	0
	Chr1	38372792	38372947	-	156	89.7	0	0	0
	Chr1	38372948	38373103	-	156	89.1	0	0	0
	Chr1	38373104	38373259	-	156	89.7	0	0	0
	Chr1	38373260	38373415	-	156	88.5	0	0	0
	Chr1	38373416	38373571	-	156	87.8	0	0	0
	Chr1	38373573	38373727	-	155	89	0	0	0
	Chr1	38373729	38373883	-	155	89.7	0	0	0
	Chr1	38373884	38374039	-	156	87.2	0	0	0
	Chr1	38374040	38374195	-	156	89.1	0	0	0
	Chr1	38375313	38375468	-	156	86.5	0	0	0
	Chr1	38375469	38375624	-	156	86.5	0	0	0
	Chr1	38375625	38375780	-	156	89.1	0	0	0
	Chr1	38375781	38375936	-	156	89.1	0	0	0
	Chr1	38375937	38376092	-	156	89.7	0	0	0
	Chr1	38376093	38376248	-	156	88.5	0	0	0
	Chr1	38376249	38376404	-	156	91	0	0	0
	Chr1	38376406	38376560	-	155	90.3	0	0	0
	Chr1	38376561	38376716	-	156	89.7	0	0	0
	Chr1	38376717	38376872	-	156	89.1	0	0	0
	Chr1	38376873	38377028	-	156	87.8	0	0	0
	Chr1	38377069	38377224	-	156	89.1	0	0	0
	Chr1	38377225	38377380	-	156	91.7	0	0	0
	Chr1	38377381	38377536	-	156	91	0	0	0
	Chr1	38377577	38377732	-	156	89.7	0	0	0
	Chr1	38377733	38377888	-	156	88.5	0	0	0
	Chr1	38377889	38378044	-	156	89.7	0	0	0
	Chr1	38378045	38378200	-	156	89.1	0	0	0
	Chr1	38378201	38378356	-	156	89.7	0	0	0
	Chr1	38378357	38378512	-	156	88.5	0	0	0
	Chr1	38378513	38378668	-	156	87.8	0	0	0
	Chr1	38378670	38378824	-	155	89	0	0	0
	Chr1	38378826	38378980	-	155	89.7	0	0	0
	Chr1	38378981	38379136	-	156	87.2	0	0	0
	Chr1	38379137	38379292	-	156	89.1	0	0	0
	Chr1	38380410	38380565	-	156	86.5	0	0	0
	Chr1	38380566	38380721	-	156	86.5	0	0	0
	Chr1	38380722	38380877	-	156	89.1	0	0	0
	Chr1	38380878	38381033	-	156	89.1	0	0	0
	Chr1	38381034	38381189	-	156	89.7	0	0	0
	Chr1	38381190	38381345	-	156	88.5	0	0	0
	Chr1	38381346	38381501	-	156	91	3	1	1.06131
	Chr1	38381503	38381657	-	155	90.3	38	16	2.4338
	Chr1	38381658	38381813	-	156	89.1	70	17	3.21683
	Chr1	38381814	38381969	-	156	89.1	13	2	2.44015
	Chr1	38381970	38382125	-	156	87.8	2	1	0.748084
	Chr1	38382166	38382321	-	156	89.1	0	0	0
	Chr1	38382322	38382477	-	156	91.7	1	7	-0.508334
	Chr1	38382478	38382633	-	156	91	42	39	1.55202
	Chr1	38382674	38382829	-	156	88.5	113	68	2.22309
	Chr1	38382830	38382985	-	156	87.8	105	54	2.41989
	Chr1	38382986	38383141	-	156	89.1	85	45	2.35449
	Chr1	38383142	38383297	-	156	88.5	30	26	1.58068
	Chr1	38383298	38383453	-	156	87.8	5	15	0.00595964
	Chr1	38383455	38383609	-	155	89	42	34	1.72032
	Chr1	38383611	38383765	-	155	91	92	58	2.14074
	Chr1	38383766	38383921	-	156	89.7	113	60	2.38718
	Chr1	38383922	38384077	-	156	87.8	122	64	2.41139
	Chr1	38384078	38384233	-	156	91.7	108	70	2.12076
	Chr1	38384234	38384389	-	156	87.8	114	62	2.35685
	Chr1	38384390	38384545	-	156	88.5	105	54	2.41989
	Chr1	38384546	38384701	-	156	92.3	100	60	2.21431
	Chr1	38384702	38384857	-	156	89.1	65	42	2.06499
	Chr1	38384858	38385013	-	156	89.1	89	65	1.94517
	Chr1	38385014	38385168	-	155	91	139	91	2.12829
	Chr1	38385173	38385324	-	152	85.5	124	64	2.43446
	Chr1	38385325	38385480	-	156	90.4	120	49	2.73359
	Chr1	38385482	38385636	-	155	89.7	109	54	2.47278
	Chr1	38385637	38385792	-	156	90.4	119	51	2.67058
	Chr1	38385793	38385948	-	156	91	146	67	2.60622
	Chr1	38385949	38386104	-	156	89.1	143	91	2.16861
	Chr1	38386105	38386260	-	156	89.1	123	105	1.76094
	Chr1	38386261	38386416	-	156	89.1	124	92	1.95143
	Chr1	38386417	38386572	-	156	89.1	124	78	2.17282
	Chr1	38392669	38392824	-	156	89.1	98	91	1.63311
	Chr1	38392825	38392980	-	156	89.7	96	71	1.93555
	Chr1	38392981	38393136	-	156	89.7	124	74	2.24286
	Chr1	38393137	38393292	-	156	89.7	121	74	2.20813
	Chr1	38393293	38393448	-	156	86.5	97	65	2.06657
	Chr1	38393449	38393604	-	156	89.1	113	66	2.26239
	Chr1	38393605	38393760	-	156	89.7	106	59	2.31857
	Chr1	38393761	38393916	-	156	89.1	119	50	2.69593
	Chr1	38393918	38394072	-	155	90.3	99	65	2.09539
	Chr1	38394073	38394228	-	156	91.7	98	61	2.16422
	Chr1	38394229	38394384	-	156	90.4	91	47	2.39551
	Chr1	38394385	38394540	-	156	85.9	102	56	2.33192
	Chr1	38394541	38394696	-	156	91	66	47	1.94452
	Chr1	38394698	38394852	-	155	91	66	49	1.89148
	Chr1	38394853	38395008	-	156	89.1	132	71	2.38644
	Chr1	38395009	38395164	-	156	89.7	141	87	2.20908
	Chr1	38395165	38395320	-	156	87.2	125	67	2.38565
	Chr1	38395321	38395476	-	156	90.4	110	54	2.4857
	Chr1	38395477	38395632	-	156	90.4	140	62	2.64834
	Chr1	38395689	38395835	-	147	86.4	159	61	2.8506
	Chr1	38395836	38395991	-	156	92.3	126	52	2.72672
	Chr1	38395992	38396147	-	156	89.7	109	63	2.27242
	Chr1	38396148	38396302	-	155	89.7	128	84	2.1188
	Chr1	38396303	38396458	-	156	89.1	120	74	2.19636
	Chr1	38396459	38396614	-	156	90.4	118	68	2.28442
	Chr1	38396615	38396770	-	156	91	107	55	2.42289
	Chr1	38396771	38396926	-	156	89.1	115	69	2.22867
	Chr1	38396928	38397082	-	155	89.7	140	77	2.36232
	Chr1	38397083	38397238	-	156	93.6	130	68	2.42179
	Chr1	38397239	38397394	-	156	89.1	131	84	2.15168
	Chr1	38397435	38397589	-	155	86.5	99	69	2.01676
	Chr1	38397591	38397746	-	156	83.3	68	53	1.83267
	Chr1	38397747	38397902	-	156	92.3	99	49	2.46137
	Chr1	38397904	38398058	-	155	88.4	109	42	2.79226
	Chr1	38398059	38398214	-	156	91.7	14	11	1.48277
	Chr1	38398215	38398370	-	156	89.7	4	3	0.973779
	Chr1	38398371	38398526	-	156	91.7	46	14	2.83095
	Chr1	38398527	38398681	-	155	88.4	45	13	2.87314
	Chr1	38398722	38398877	-	156	89.7	2	1	0.748084
	Chr1	38398878	38399033	-	156	91	69	30	2.55947
	Chr1	38399034	38399189	-	156	88.5	124	57	2.58553
	Chr1	38399230	38399385	-	156	89.1	121	68	2.32001
	Chr1	38399386	38399541	-	156	84	127	79	2.18974
	Chr1	38399542	38399697	-	156	92.9	95	66	2.0171
	Chr1	38399699	38399853	-	155	89.7	113	59	2.40907
	Chr1	38399854	38400008	-	155	91	81	46	2.25889
	Chr1	38400010	38400165	-	156	92.9	59	62	1.431
	Chr1	38400166	38400320	-	155	86.5	94	76	1.81554
	Chr1	38400321	38400476	-	156	92.3	110	73	2.09117
	Chr1	38400479	38400632	-	154	88.3	121	46	2.82566
	Chr1	38400633	38400788	-	156	89.7	91	39	2.62961
	Chr1	38400789	38400944	-	156	91.7	56	32	2.19112
	Chr1	38400945	38401100	-	156	88.5	30	27	1.53684
	Chr1	38401101	38401256	-	156	92.3	113	62	2.34437
	Chr1	38401257	38401412	-	156	91	144	88	2.22365
	Chr1	38401413	38401568	-	156	90.4	148	86	2.2935
	Chr1	38401609	38401764	-	156	87.8	140	61	2.66958
	Chr1	38401765	38401920	-	156	89.1	125	45	2.89958
	Chr1	38401921	38402058	-	138	92	118	55	2.56144
	Chr1	38402059	38402214	-	156	88.5	73	49	2.03259
	Chr1	38402215	38402370	-	156	92.3	52	36	1.94533
	Chr1	38402371	38402526	-	156	89.1	72	49	2.01326
	Chr1	38402527	38402682	-	156	91	94	43	2.55356
	Chr1	38402683	38402837	-	155	89.7	58	22	2.67501
	Chr1	38402878	38403033	-	156	89.1	21	13	1.84607
	Chr1	38403034	38403189	-	156	90.4	8	9	0.987397
	Chr1	38403190	38403345	-	156	88.5	5	12	0.223756
	Chr1	38403346	38403501	-	156	91	38	29	1.77378
	Chr1	38403502	38403657	-	156	91.7	91	52	2.2664
	Chr1	38403658	38403813	-	156	87.8	123	56	2.59697
	Chr1	38403814	38403969	-	156	90.4	123	64	2.42297
	Chr1	38403970	38404125	-	156	89.1	148	61	2.74859
	Chr1	38404126	38404281	-	156	92.3	145	61	2.71946
	Chr1	38404282	38404437	-	156	88.5	132	58	2.65168
[truncated: 114,872 more rows]

[truncated: 7 more sheets: Table S11, Table S12, Table S13, Table S14, Table S15, Table S16, Table S17]
